# Supplementary material for: Transcriptome Comparison Reveals Key Components of Nuptial Plumage Coloration in Crested Ibis
Source: Biomolecules. 2020 Jun 15;10(6):905. doi: 10.3390/biom10060905 (PMC7356354; doi:10.3390/biom10060905)
Supplement: Supplementary file 1 [file biomolecules-10-00905-s001.zip]

Archive with 3 entries (2 files):
- supplementary files/
- supplementary files/AppendixA.xlsx
- supplementary files/Supporting_Information.docx
