# Supplementary material for: Transcriptome Comparison Reveals Key Components of Nuptial Plumage Coloration in Crested Ibis
Source: Biomolecules. 2020 Jun 15;10(6):905. doi: 10.3390/biom10060905 (PMC7356354; doi:10.3390/biom10060905)
Supplement: Supplementary file 1 [file biomolecules-10-00905-s001.zip › supplementary files/AppendixA.xlsx]

## Sheet: WFvsBF.Differential_analysis_re
Gene_id	FPKM(WF1)	FPKM(WF2)	FPKM(BF1)	FPKM(BF2)	padj	significant
104008562	317.616	226.323	0	0	4.4936e-23	TRUE
104009941	5.3287	7.37909	0	0.290857	8.2621e-09	TRUE
104010483	5.82781	7.21495	0	0	2.1906e-12	TRUE
104011774	117.287	109.423	0	0	4.4936e-23	TRUE
104012341	6.51709	8.37395	0	0.759518	0.00081576	TRUE
104012612	2913.79	2385.53	0	1.94813	1.4709e-50	TRUE
104013574	9.21222	21.3533	0	0.272081	0.0016943	TRUE
104013759	782.5	610.721	0	0	5.6189e-43	TRUE
104014297	1.74526	3.75656	0	0	0.011498	TRUE
104014597	553.429	219.755	0	0	5.4291e-05	TRUE
104014598	167.648	98.4433	0	0	6.9731e-10	TRUE
104014936	203.164	1367.15	0	0.203545	0.040821	TRUE
104014938	42.3071	24.4113	0	0	1.7094e-06	TRUE
104014943	9.32133	16.2014	0	0	6.9731e-10	TRUE
104015133	3.83087	4.33637	0	0.0737455	0.00016476	TRUE
104015997	187.17	229.088	0	0.263411	2.0651e-28	TRUE
104016127	0.769095	1.74467	0	0.0518186	0.016877	TRUE
104017403	50.0722	31.3152	0	0.0809276	1.0167e-10	TRUE
104017555	19.8243	12.4484	0	2.18758	0.0034969	TRUE
104018268	640.451	522.799	0	0	6.3011e-43	TRUE
104018270	154.973	71.2189	0	0.344461	0.00031106	TRUE
104019506	1420.04	281.111	0	0.213238	0.022712	TRUE
104021418	65.2253	67.9882	0	0	1.1541e-14	TRUE
104022293	1.32729	4.59302	0	0	0.045451	TRUE
Novel00507	2.81268	2.51625	0	0	0.04319	TRUE
Novel01152	745.022	391.486	0	0	4.9667e-09	TRUE
Novel01647	26.5723	16.1125	0	0	7.4837e-08	TRUE
Novel01766	198.495	387.657	0	0	8.0268e-15	TRUE
Novel01771	86.9656	71.5404	0	0	2.5035e-33	TRUE
Novel01779	175.84	109.461	0	0.215326	2.1649e-13	TRUE
Novel01934	739.652	433.39	0	0	1.3399e-12	TRUE
104017083	2.37848	2.84899	0.015713	0.0377065	4.4825e-12	TRUE
104021352	0.368198	0.457117	0.0236294	0	0.0038947	TRUE
104009529	1.11498	2.02914	0.030053	0.240393	0.012738	TRUE
104011185	26.0529	25.9054	0.050739	0	3.4276e-26	TRUE
104009313	11.5766	12.3048	0.0514908	3.25381	0.00070456	TRUE
104023499	1.46472	2.06804	0.0626664	0.375951	0.031648	TRUE
104014075	2.3475	1.83838	0.067313	0.349983	0.010116	TRUE
104010011	1.22658	2.7694	0.0688774	0	0.015017	TRUE
104012865	1.29758	2.88403	0.0760319	0.202726	0.045639	TRUE
104016165	3.05647	6.65503	0.0762813	0.0610173	0.0029353	TRUE
104015567	86.8482	122.657	0.0839031	0.738254	6.8971e-29	TRUE
104022881	0.648416	1.40876	0.0910276	0.0436877	0.032557	TRUE
104019216	115.862	481.776	0.0951535	0	0.0042016	TRUE
104019215	1.27719	1.94007	0.0983578	0.0393382	0.012509	TRUE
Novel01969	2.93489	4.01805	0.101854	0.407365	2.7953e-06	TRUE
104012860	5.56963	9.12672	0.102824	1.06924	0.0025238	TRUE
104016636	2.06827	2.09685	0.117117	0.224836	0.00064152	TRUE
104021325	2.71476	2.30743	0.132241	0.564157	0.04116	TRUE
Novel00565	4.06696	3.22568	0.132873	0.172713	3.8405e-09	TRUE
104015998	76.4904	74.6875	0.136357	0	4.7174e-27	TRUE
104020374	1.6751	3.16579	0.13682	0.109442	0.013141	TRUE
104014421	313.874	671.81	0.167527	0	1.0998e-10	TRUE
104016402	1.36585	1.91514	0.175309	0.364597	0.018643	TRUE
104014589	6.08377	9.16371	0.184768	1.53338	8.5045e-05	TRUE
104019196	19.8926	39.3084	0.186607	0	1.4589e-07	TRUE
Novel00107	1.25081	2.16692	0.1873	0.0374553	0.016641	TRUE
Novel02116	15.4336	14.2475	0.201939	3.71521	0.018212	TRUE
Novel01555	1.9265	2.13112	0.212814	0.476644	0.021113	TRUE
Novel00652	12.2733	12.5484	0.217641	2.95954	0.035305	TRUE
104011467	2.3096	3.01729	0.220085	0.779632	0.011144	TRUE
104023271	4.79356	10.9342	0.224882	0.49059	0.02121	TRUE
104021722	3.13485	2.77198	0.228368	0.365343	0.016641	TRUE
104009210	2.15307	3.50211	0.230816	0.369259	0.0029854	TRUE
104023233	5.02319	4.48641	0.233438	0.746909	0.011418	TRUE
104019924	11.3159	36.269	0.255022	0.0543978	0.018201	TRUE
104022573	4.88929	5.89297	0.267856	1.3284	0.011418	TRUE
104016106	26.9985	110.484	0.273577	0	0.030687	TRUE
104021080	0	0.0116872	0.2773	0.591498	0.0017885	TRUE
104014599	117.375	99.3145	0.287087	0	6.2833e-23	TRUE
104012584	192.81	144.448	0.295506	0.787917	4.6722e-25	TRUE
104015362	4.51785	4.94243	0.304434	0.633142	0.0033786	TRUE
104013097	6.05761	4.04143	0.311331	1.18983	0.013141	TRUE
104019845	2.35679	4.63023	0.311395	0.249085	0.014512	TRUE
104018652	2.22262	1.86421	0.322858	0.329991	0.0009529	TRUE
104012077	5.27227	3.55278	0.322973	0.361684	0.00011294	TRUE
104022499	2.25024	3.67879	0.330287	0.264196	0.00010082	TRUE
104012094	4.32104	4.08234	0.331715	1.09084	0.014617	TRUE
104009111	4.06795	9.59403	0.33634	0.322846	0.033117	TRUE
Novel00244	1.33722	2.1235	0.345094	0.368054	0.047705	TRUE
104014945	519.217	464.874	0.363126	3.92127	8.9193e-32	TRUE
Novel01500	1.28508	1.72994	0.375244	0.0692672	0.037815	TRUE
104017864	3.24149	3.90331	0.388314	0.232959	0.033117	TRUE
Novel02243	1.30384	2.28159	0.388607	0.378422	0.040297	TRUE
104021723	24.7771	84.8237	0.394394	0.262896	0.030687	TRUE
104017227	11.2231	8.21834	0.408793	3.05194	0.018083	TRUE
104018839	2.59952	3.91672	0.430237	0.737455	0.019736	TRUE
104021916	10.1148	17.709	0.44548	0.285071	3.5872e-06	TRUE
104017583	27.2096	37.8564	0.483298	6.86196	7.8302e-06	TRUE
Novel01289	4.51479	4.56886	0.496698	0.595962	0.0088952	TRUE
104009956	2.42717	3.89468	0.499749	0.617794	0.047763	TRUE
104014948	30.8668	63.509	0.516757	1.03338	0.00022474	TRUE
104023120	5.84106	6.0463	0.52262	1.12349	0.00085724	TRUE
Novel01970	3.80189	4.91	0.539345	0.575228	0.04116	TRUE
104016800	1.88295	3.53528	0.553668	0.11072	0.026064	TRUE
104014223	6.10511	7.50433	0.554684	1.33107	0.018083	TRUE
104019257	5.78369	4.73918	0.56279	1.95826	0.037815	TRUE
104015168	7.28615	7.14706	0.579749	1.76801	0.0026899	TRUE
Novel01775	321.832	173.337	0.585858	0.468627	2.6717e-07	TRUE
104018657	5.24345	5.38003	0.603549	1.68972	0.016234	TRUE
Novel01439	2.30988	2.07048	0.618337	0.375219	0.046235	TRUE
104013799	23.7696	21.5496	0.622022	8.20965	0.010605	TRUE
104015824	3.75599	4.88207	0.627835	1.06719	0.029165	TRUE
Novel01440	3.65709	3.4798	0.630865	0.252314	3.6556e-05	TRUE
104023027	6.21458	4.99517	0.632102	1.68539	0.042038	TRUE
104014324	4.05798	5.0758	0.639979	0.884223	0.029422	TRUE
Novel02286	21.9219	57.3756	0.650113	0.115561	0.004889	TRUE
104013400	6.34592	5.44805	0.652851	1.27943	0.0030294	TRUE
104008499	7.1796	7.20942	0.656579	2.70891	0.030349	TRUE
Novel01826	5.87794	10.2348	0.657255	1.63255	0.011144	TRUE
104012390	14.2943	23.6083	0.658612	4.47799	0.008031	TRUE
104014554	6.3784	7.89493	0.659939	1.29941	7.2036e-05	TRUE
104017019	3.73114	2.73391	0.659981	1.01394	0.026016	TRUE
104020371	5.14902	4.64837	0.664402	0.649555	0.017491	TRUE
104013804	16.5871	24.8072	0.693156	1.06733	2.2833e-12	TRUE
104014232	7.07147	7.7084	0.700748	2.29816	0.041992	TRUE
104009496	6.56816	6.45671	0.706201	1.12978	4.9869e-05	TRUE
104017023	6.11758	8.33957	0.712498	0.162836	0.00033819	TRUE
104014934	33.1281	55	0.7302	2.08602	1.4589e-07	TRUE
104017525	4.86312	6.21512	0.737324	0.982974	0.032394	TRUE
104008969	7.1078	8.87151	0.746426	0.597066	0.0031553	TRUE
104010992	7.88456	5.67609	0.756155	1.11419	0.00085724	TRUE
104012104	10.7417	7.46515	0.75694	1.89211	0.010116	TRUE
104018519	6.2684	3.95278	0.758792	1.25438	0.047798	TRUE
104013369	5.71745	8.84395	0.763894	1.30178	0.000569	TRUE
104020361	10.9634	14.7063	0.768316	3.30925	0.0020313	TRUE
104012594	5.33479	4.6021	0.786369	0.0898594	0.013999	TRUE
Novel00946	0.068489	0.290099	0.791161	1.18132	0.0084764	TRUE
104018854	5.56232	6.50721	0.792878	1.44141	0.04076	TRUE
104015876	0.0493046	0.100819	0.79737	1.67426	0.0095026	TRUE
104018323	24.9935	36.2904	0.801989	7.3585	0.00016206	TRUE
104012150	5.06817	7.49829	0.803569	1.22127	0.026501	TRUE
Novel01287	63.3085	40.7073	0.813006	3.28774	1.7959e-05	TRUE
104017372	8.13828	5.87646	0.856867	1.86431	0.007882	TRUE
104012944	8.38748	8.57544	0.869519	2.91091	0.015132	TRUE
104020472	6.53588	10.8254	0.880835	1.12733	0.030687	TRUE
104013709	8.24834	14.4945	0.881817	0.812237	0.000323	TRUE
104016670	4.59117	4.35876	0.883926	0.707052	0.016641	TRUE
104014074	17.1034	20.9338	0.899288	6.66336	0.0043781	TRUE
104019672	13.8726	13.7886	0.910942	4.19848	0.0029854	TRUE
104017794	7.75564	11.4323	0.913301	1.54227	0.00038826	TRUE
104021940	3.6936	4.65412	0.914846	1.1192	0.041322	TRUE
104021005	4.16891	7.08345	0.929665	1.64894	0.042035	TRUE
104020366	5.57811	3.64029	0.959691	0.511771	0.042005	TRUE
104019520	6.1734	6.27818	0.9736	1.48676	0.016641	TRUE
104019064	8.32008	8.19065	0.981502	3.06904	0.02648	TRUE
104015094	6.05078	5.14795	0.990202	2.09663	0.035993	TRUE
104013419	6.11579	7.05966	1.02553	2.17232	0.016747	TRUE
104009808	8.97662	8.18175	1.07848	3.22566	0.048431	TRUE
104017367	10.7912	11.5495	1.08938	3.39843	0.003669	TRUE
104010804	16.3307	20.7674	1.09135	4.80131	0.0024144	TRUE
Novel01552	0.0278786	0.0570067	1.10837	3.44114	0.045081	TRUE
Novel02358	0.198857	0.203314	1.1256	2.35809	0.033117	TRUE
Novel00671	3.20064	4.63585	1.13828	0.742783	0.041344	TRUE
Novel01414	0	0	1.15257	1.84388	0.0081215	TRUE
104017039	16.5113	23.4119	1.1534	3.55539	4.2629e-06	TRUE
104018322	5.44731	10.5712	1.169	0.523645	0.016641	TRUE
104014925	6.3182	5.6638	1.17031	1.54945	0.030687	TRUE
104022079	3.0996	3.946	1.18582	0.603613	0.049353	TRUE
104011397	3.97011	5.86312	1.189	0.317026	0.0064729	TRUE
104021503	19.1552	15.2669	1.20276	5.98369	0.007966	TRUE
104010270	10.9561	10.5029	1.20887	3.86788	0.014873	TRUE
104013079	9.66628	8.67196	1.23578	3.08906	0.034653	TRUE
104018911	9.61959	8.47745	1.24404	1.2919	6.1246e-05	TRUE
104018868	15.666	13.5497	1.24672	5.31144	0.0076045	TRUE
104015552	5.49677	9.391	1.25477	0.0772068	0.00058876	TRUE
104010756	5.78671	8.71889	1.27242	1.77296	0.015132	TRUE
104010738	5.15404	9.4099	1.28998	0.833423	0.016978	TRUE
Novel01438	4.15009	3.25851	1.29783	0.395481	0.030133	TRUE
104023650	3.60187	2.82517	1.30909	0.591863	0.030687	TRUE
104018271	27.2678	61.5605	1.33027	2.7932	0.020269	TRUE
104012009	15.3285	11.4109	1.38038	1.48491	1.215e-05	TRUE
104021750	19.4357	17.3609	1.39326	2.11749	3.4163e-07	TRUE
Novel00951	0.0646492	0.440653	1.4134	1.70361	0.00025208	TRUE
104023043	10.1113	14.1466	1.43441	2.58162	0.043263	TRUE
104013553	3.19963	3.75917	1.43738	0.0907701	0.035263	TRUE
104016887	8.25342	5.14884	1.47679	0.929948	0.03037	TRUE
104015887	5.31717	7.34842	1.4826	1.46265	0.041583	TRUE
104022237	9.04865	10.3064	1.49761	1.88247	0.023824	TRUE
104021833	87.6887	60.1611	1.50399	11.0097	0.00018675	TRUE
104017100	5.64167	4.40098	1.50584	1.14528	0.036181	TRUE
104009518	10.6398	10.1332	1.50595	2.61871	0.013979	TRUE
Novel00746	0.0431949	0.353303	1.51355	2.18855	0.027458	TRUE
104019217	60.889	79.5794	1.5185	1.94343	1.0262e-17	TRUE
104014950	175.12	242.414	1.54687	0	2.1491e-28	TRUE
104012426	73.7303	65.1032	1.55746	1.74413	8.2901e-15	TRUE
104010454	0.594934	0.543095	1.57494	2.67992	0.04857	TRUE
104020887	8.89254	8.58534	1.57603	3.52812	0.035993	TRUE
104012004	24.7285	57.9111	1.57625	1.53102	0.017644	TRUE
104016412	6.54672	6.72053	1.60742	1.31435	0.014745	TRUE
104019529	14.3191	12.5076	1.67806	4.63086	0.015979	TRUE
104020956	8.06134	8.00482	1.69998	0.9378	0.00021291	TRUE
104016649	8.25027	8.40995	1.72849	2.24675	0.0084174	TRUE
104017337	16.5724	15.3926	1.73014	5.82931	0.018201	TRUE
104016881	34.8695	30.5465	1.73465	14.0437	0.040462	TRUE
104017852	13.6662	24.5066	1.73571	1.77406	0.0020811	TRUE
104014499	8.53623	10.0099	1.73737	2.0658	0.010059	TRUE
104009862	218.866	731.929	1.75248	0.700903	0.007966	TRUE
104017667	4.68306	7.40645	1.80793	1.81428	0.048808	TRUE
104016536	19.8015	15.8723	1.81467	6.83084	0.047705	TRUE
104014596	197.367	204.315	1.81563	0.484107	3.6052e-24	TRUE
Novel02298	8.96203	7.86657	1.82575	1.47914	0.0019016	TRUE
104013957	20.2123	20.3545	1.84331	4.42338	0.012399	TRUE
104014395	21.1372	14.5924	1.93016	1.59717	8.5045e-05	TRUE
104013697	6.16363	9.14327	1.93319	1.5222	0.010605	TRUE
104016934	42.9032	28.5755	1.93615	10.7707	0.045081	TRUE
104017597	14.7464	29.5167	1.95937	1.7912	0.018201	TRUE
104014606	63.6518	40.6111	2.06174	9.30611	0.006427	TRUE
104015671	11.139	11.531	2.06414	1.3509	0.033117	TRUE
Novel00257	9.76242	8.48975	2.06677	1.24999	0.0038287	TRUE
104017868	8.98999	11.9564	2.06854	1.891	0.021113	TRUE
Novel02306	21.3355	13.1668	2.07234	3.72974	0.045451	TRUE
104015914	5.05749	6.83568	2.09126	1.1565	0.035263	TRUE
104021982	11.7975	12.6165	2.13211	3.36222	0.0029353	TRUE
104015970	8.90682	7.54141	2.15318	2.06782	0.0073415	TRUE
104019930	24.3568	30.5727	2.17835	9.67367	0.0042016	TRUE
104020372	31.6319	28.7422	2.18928	8.3182	0.00073539	TRUE
Novel01818	0.325217	0.332505	2.19147	1.84857	0.022712	TRUE
104019985	11.1159	10.3286	2.21415	3.61757	0.048808	TRUE
104022726	13.9117	14.9613	2.21527	4.4948	0.016641	TRUE
104013607	8.51949	14.8239	2.24641	0.827145	0.0046748	TRUE
104008511	1082.63	2286.59	2.35856	0.195167	1.0862e-09	TRUE
104018487	37.4316	53.0026	2.37468	7.2356	1.4492e-07	TRUE
104012401	25.0485	25.7248	2.37516	11.6419	0.038582	TRUE
104022993	21.9687	17.5427	2.40322	4.99583	0.00041097	TRUE
104012930	12.8939	14.9504	2.42696	3.805	0.032557	TRUE
104023520	8.71028	9.78721	2.44074	1.20859	0.041992	TRUE
104023279	17.4774	19.9154	2.50474	5.50973	0.0059664	TRUE
104011348	22.3689	27.5487	2.57457	8.62074	0.0049067	TRUE
104016731	14.8178	14.0035	2.58231	4.00877	0.0043982	TRUE
104011371	10.4868	10.6585	2.58735	3.58289	0.045081	TRUE
104013182	31.9212	34.1067	2.61608	6.66532	0.00016958	TRUE
104011440	18.8149	16.6939	2.66479	7.18579	0.029422	TRUE
104018464	150.87	93.0943	2.68714	0.358239	2.0463e-07	TRUE
104012448	9.20955	10.8192	2.78793	2.50882	0.019747	TRUE
Novel00753	0	0	2.7898	1.33893	0.011144	TRUE
104012553	27.9562	19.9008	2.82387	3.62599	0.00016206	TRUE
104018458	18.4404	14.9688	2.83526	6.73435	0.036817	TRUE
104016489	0.153585	0.209369	2.8978	1.73846	0.0031057	TRUE
104022017	8.21379	11.3498	2.95191	1.34161	0.018222	TRUE
Novel00867	0.240265	0.0982597	2.97899	1.52816	0.033243	TRUE
104015934	22.1548	16.2624	3.00027	7.28249	0.036761	TRUE
104015683	11.8669	13.0451	3.00619	0.865674	0.0060054	TRUE
104014195	39.4194	33.6068	3.04242	11.4996	0.0012882	TRUE
104023474	18.4537	17.8149	3.07158	3.01175	0.0026786	TRUE
Novel01510	0.290183	0.362616	3.08517	2.22451	0.003846	TRUE
104011393	0.429098	0.84087	3.11636	2.46707	0.0038951	TRUE
104020776	35.3077	36.0355	3.12026	12.3235	0.0029353	TRUE
104008965	15.1458	11.6956	3.18667	2.89347	0.02423	TRUE
104023337	19.702	18.064	3.273	8.3451	0.049672	TRUE
104012428	40.8502	33.8103	3.27699	7.73273	0.000718	TRUE
104008507	13.7112	14.4219	3.32347	3.89904	0.02127	TRUE
104008598	33.2267	31.2077	3.36266	9.9522	0.003014	TRUE
104021969	14.1474	13.6643	3.4076	3.82901	0.048358	TRUE
104019132	23.3658	26.9332	3.42863	5.15445	0.00016206	TRUE
104010751	62.5714	68.8585	3.4646	19.9222	0.00030943	TRUE
104010965	12.8681	15.2338	3.46845	2.0443	0.046075	TRUE
104019001	14.5948	17.3324	3.47996	2.36002	0.0029854	TRUE
104019167	10.4375	13.1291	3.49532	1.29566	0.012755	TRUE
104023251	15.1558	12.5272	3.51476	4.61503	0.042522	TRUE
104010004	0.507591	1.71485	3.53936	3.85414	0.036817	TRUE
104018126	41.2036	36.8914	3.5504	15.6038	0.010725	TRUE
104020029	10.0243	10.8105	3.60876	1.18426	0.035993	TRUE
104015766	31.5363	25.0804	3.64716	10.7284	0.012323	TRUE
104016550	22.5261	18.447	3.71348	6.2429	0.0067511	TRUE
104010960	36.8629	33.9339	3.72372	13.6217	0.011341	TRUE
104021318	22.347	17.5658	3.72414	6.95084	0.029422	TRUE
Novel00774	0.275567	0.234785	3.77569	2.17848	0.010457	TRUE
104012665	33.2066	47.5236	3.78751	12.4773	0.001856	TRUE
104019835	27.5224	21.5303	3.86186	7.75866	0.01784	TRUE
104012377	0.249235	0.407712	3.89635	2.36438	0.0074484	TRUE
104021404	57.0073	57.4401	3.89709	19.5943	0.048881	TRUE
104019849	24.4233	25.7012	3.94827	4.82206	0.00010175	TRUE
104013254	20.182	20.905	3.98471	6.70774	0.011943	TRUE
104021618	35.545	31.4894	4.04637	12.5291	0.030265	TRUE
104015486	50.3779	43.3948	4.13405	17.0429	0.0044604	TRUE
104014348	12.1571	8.84346	4.14574	1.395	0.044657	TRUE
104022117	16.7989	17.4388	4.16682	5.52728	0.030687	TRUE
104013882	22.5231	24.9468	4.18144	8.75411	0.029872	TRUE
104010343	54.8898	54.4343	4.18231	19.7589	0.0082744	TRUE
104015299	35.4855	25.14	4.25098	10.8193	0.044225	TRUE
104023667	0.980596	0.417738	4.29501	4.2284	0.049644	TRUE
104010470	55.5128	86.7955	4.29996	18.6718	0.0038828	TRUE
104008857	31.0368	31.0111	4.34577	11.2976	0.036817	TRUE
104014196	81.1949	72.1835	4.35984	15.5952	3.5872e-06	TRUE
104016115	25.4391	21.5154	4.43444	8.76187	0.027458	TRUE
104011119	14.9869	25.0126	4.46383	1.62622	0.0038057	TRUE
Novel00315	16.6898	22.4268	4.49855	4.21525	0.024133	TRUE
Novel01554	0.649119	2.7238	4.53809	6.18123	0.012995	TRUE
104019133	23.3183	19.6451	4.57163	7.44154	0.02497	TRUE
104016374	25.7829	28.8796	4.63299	5.25006	0.0011041	TRUE
Novel01875	14.8469	14.7102	4.64129	2.97005	0.048808	TRUE
104010864	0.784449	1.35079	4.67392	5.0294	0.015865	TRUE
104010341	42.1037	37.4278	4.75187	13.9743	0.018282	TRUE
104022256	45.2187	51.9724	4.78015	18.6378	0.0068146	TRUE
104012613	2195.05	1031.84	4.79846	19.5752	0.00068528	TRUE
104021587	33.8728	38.1738	4.79846	13.5896	0.033117	TRUE
104013690	42.608	56.2552	5.00629	8.24864	7.1664e-06	TRUE
104012026	25.8572	22.1958	5.11824	8.91405	0.035389	TRUE
104009936	20.783	26.2254	5.17176	7.42461	0.01533	TRUE
104008939	30.111	25.9573	5.29681	11.0365	0.037017	TRUE
Novel01075	1.41626	1.4074	5.38711	4.20927	0.012495	TRUE
104018915	19.2498	24.9123	5.39339	7.86379	0.04116	TRUE
104014956	31.2662	33.2868	5.46288	13.9442	0.043263	TRUE
104017912	0.784628	1.62802	5.6604	4.42824	0.0067266	TRUE
Novel00593	1.1483	1.34175	5.70383	9.37254	0.00028216	TRUE
104010740	70.5709	102.581	5.78275	30.1157	0.013141	TRUE
104012926	14.6332	15.7048	5.82405	3.11345	0.026526	TRUE
104022070	33.1251	33.2162	5.90225	10.215	0.017597	TRUE
104012912	29.0559	34.3281	6.00429	9.95367	0.01838	TRUE
104012695	32.1528	34.5015	6.0297	12.8345	0.048646	TRUE
104012443	39.214	36.5167	6.0606	17.1291	0.045081	TRUE
Novel00042	16.856	19.4917	6.13473	0.485858	0.00058992	TRUE
104014106	31.1136	38.6394	6.14704	8.25356	0.01631	TRUE
104014057	40.5565	34.661	6.20016	15.5526	0.038584	TRUE
Novel01338	27.0427	30.6632	6.20872	3.37712	0.00018757	TRUE
104013085	30.0938	21.5965	6.31286	8.67016	0.038589	TRUE
104014160	37.6254	33.8851	6.32944	9.7231	0.0054068	TRUE
104009521	43.1147	39.4678	6.37036	17.5259	0.048808	TRUE
104015185	46.7315	41.247	6.37769	16.2611	0.017805	TRUE
104008914	2.75998	1.66745	6.48114	7.88908	0.040821	TRUE
104016272	43.1526	45.0674	6.52352	8.21582	0.000699	TRUE
104011677	183.595	206.127	6.65133	59.3223	0.00058876	TRUE
104009861	683.543	2156.58	6.77257	5.74569	0.010059	TRUE
104022211	2.45213	3.1438	6.87171	12.1262	0.036041	TRUE
104023074	47.341	48.7136	6.89126	22.1223	0.046075	TRUE
104009016	118.472	109.782	7.13195	31.2846	0.00058208	TRUE
104016950	39.2261	49.2266	7.53848	12.3654	0.006427	TRUE
104009236	93.1368	86.3481	7.57448	39.0036	0.018157	TRUE
104010869	80.5654	77.0225	7.68316	15.6345	1.9478e-05	TRUE
Novel01914	2.83995	2.98041	7.81678	9.84871	0.013697	TRUE
104013327	40.1227	30.3278	7.90723	10.5886	0.009742	TRUE
104021868	37.5786	27.6938	7.90823	11.6909	0.030621	TRUE
104010383	97.506	97.8232	7.93374	35.9617	0.0046713	TRUE
104014949	360.751	281.827	8.03844	75.5518	8.5045e-05	TRUE
104010301	2.18224	2.34857	8.15222	12.299	0.0016943	TRUE
104023201	53.9957	53.3742	8.21563	9.68457	5.1259e-05	TRUE
Novel01111	57.9904	44.8751	8.22338	18.2387	0.010261	TRUE
104016712	54.5687	87.201	8.37716	21.3268	0.015357	TRUE
104015224	46.4698	41.5102	8.41409	7.17375	0.00018971	TRUE
104010532	29.9358	41.1388	8.572	11.7012	0.026064	TRUE
104022943	141.476	120.912	8.61726	44.2141	0.0012617	TRUE
104014398	0.624287	0.687376	8.67235	7.97238	2.358e-06	TRUE
104014090	83.2444	80.6506	8.90114	23.2408	0.0021673	TRUE
104012564	45.7723	42.507	9.00593	16.7797	0.024652	TRUE
104022323	41.1062	42.3338	9.2892	16.2249	0.035993	TRUE
104021261	31.185	38.27	9.53207	10.2983	0.017254	TRUE
104009785	0.169547	3.46694	9.76829	6.71699	0.048638	TRUE
104017998	50.7631	54.5666	10.0989	18.4606	0.014663	TRUE
104015481	37.688	34.2872	10.104	11.315	0.029422	TRUE
104018735	34.1983	36.1865	10.1181	11.4299	0.030687	TRUE
104013971	0.39798	1.78018	10.2578	7.13261	0.00030319	TRUE
104013863	2.34574	4.85657	10.3534	13.9081	0.022414	TRUE
104009961	46.9033	46.5955	10.3834	17.0242	0.026526	TRUE
104021063	6.25803	3.03251	10.4545	16.4089	0.031967	TRUE
104011230	33.6296	61.1743	10.813	5.24477	0.027892	TRUE
104009126	65.5961	47.2511	10.9732	19.0383	0.027654	TRUE
104010496	44.508	41.6818	11.0085	14.7469	0.029422	TRUE
104012242	24.0423	29.6647	11.1116	3.66381	0.020944	TRUE
104008957	53.0806	59.1211	11.2471	16.4405	0.0074484	TRUE
104009953	57.487	52.2312	11.4633	22.0544	0.035389	TRUE
104010659	3.27158	2.18938	11.7041	9.29798	0.017644	TRUE
104013530	2.34088	3.47269	11.815	15.7348	0.0008385	TRUE
104016146	1.81451	3.32652	11.8897	8.43137	0.018083	TRUE
104017131	87.6702	69.3051	12.164	21.0716	0.00088253	TRUE
Novel01882	31.2347	42.107	12.2709	9.62046	0.037815	TRUE
Novel00163	1.73201	1.00235	12.5079	20.0805	4.1639e-07	TRUE
104019892	1.16223	2.77265	13.0528	26.0327	0.0095026	TRUE
104014576	188.579	173.503	13.0811	72.555	0.0074484	TRUE
104015470	3.14697	5.45752	13.2066	18.7661	0.0038057	TRUE
104018862	41.0263	65.2256	13.2698	3.53817	0.0020811	TRUE
104014085	78.6236	77.642	13.5696	26.9257	0.0095026	TRUE
104022698	1.37423	3.76802	13.8061	12.6596	0.0014244	TRUE
104012228	3.83087	3.42713	14.29	13.8642	0.011498	TRUE
104021232	128.128	101.3	15.6119	19.4887	4.1421e-05	TRUE
104014399	75.9373	70.4419	15.6408	21.1252	0.0051416	TRUE
Novel00506	4.23316	6.78255	15.7552	14.4654	0.022374	TRUE
104020634	5.86218	5.20195	16.9933	27.3052	0.0079659	TRUE
104013638	63.1295	47.8646	17.0083	17.7678	0.035647	TRUE
Novel01198	11.2883	3.22763	17.2501	20.9141	0.033243	TRUE
104023247	49.6082	51.3545	17.5024	13.2796	0.031648	TRUE
Novel00018	0.788396	3.61428	17.5486	21.9879	2.5275e-08	TRUE
104019829	62.4794	86.9181	18.175	18.3107	0.0074484	TRUE
104011016	94.0805	98.7141	18.6607	36.8728	0.029422	TRUE
104017359	164.022	156.201	18.845	69.4213	0.018708	TRUE
104009141	83.7531	89.2703	19.1311	15.7043	0.00038826	TRUE
Novel01544	4.71935	3.37176	19.1573	14.711	0.003669	TRUE
104011071	5.48406	3.55563	19.1981	32.155	0.0010389	TRUE
104012603	83.8793	58.0302	19.5144	13.4448	0.012323	TRUE
Novel02053	4.05461	6.2182	19.801	23.3587	0.00039131	TRUE
104023161	86.7269	64.0494	20.1989	13.6155	0.0059191	TRUE
104020535	70.723	113.09	20.5267	12.9747	0.0016344	TRUE
104016510	138.723	177.615	20.8682	62.5395	0.01631	TRUE
104009783	132.517	122.085	21.906	44.7674	0.010421	TRUE
104014159	79.1079	79.8776	21.9211	27.6658	0.040711	TRUE
104015322	1.23023	11.9724	21.9834	32.0745	0.009163	TRUE
104020195	5.02281	11.4398	22.0687	20.9544	0.047705	TRUE
104014947	54.4624	72.8161	22.2014	13.0895	0.015307	TRUE
104011625	100.45	136.047	23.1103	16.4017	4.452e-05	TRUE
104015798	4.28133	6.56592	23.2858	30.3295	0.0029353	TRUE
104016835	1.89795	6.51341	23.6949	26.0908	2.9106e-06	TRUE
Novel01073	5.02917	9.96894	24.3447	23.7331	0.01243	TRUE
104021667	199.946	125.128	24.4399	38.5976	0.041992	TRUE
104013011	3.6302	9.21902	25.1722	21.6501	0.0059664	TRUE
104008627	282.595	242.026	26.3843	106.393	0.011508	TRUE
104017944	134.427	146.011	26.9405	55.396	0.025805	TRUE
104010053	6.73288	9.78219	26.9487	21.2834	0.027458	TRUE
104009859	289.135	218.818	27.6572	7.64135	7.9506e-10	TRUE
Novel00740	9.86836	7.14202	27.7447	25.1812	0.011966	TRUE
104009895	4.49963	3.91529	27.8691	23.3246	0.00018329	TRUE
104020637	474.185	433.455	27.9049	192.967	0.02181	TRUE
104010117	97.1143	93.9417	29.2314	30.6671	0.047318	TRUE
104021321	9.73926	11.407	29.4909	27.5768	0.043263	TRUE
104021467	1.05099	7.5218	29.5423	27.3535	0.00028216	TRUE
104009865	112.303	87.2734	29.9382	26.4432	0.014637	TRUE
104011580	3.48196	2.93543	30.2138	23.3119	1.0089e-06	TRUE
104016354	209.155	305.939	31.626	92.4494	0.011489	TRUE
104019195	141.449	94.5529	31.6573	17.0479	0.016957	TRUE
104018307	126.357	106.832	32.5118	40.3526	0.035993	TRUE
104014415	8.98318	15.5816	32.5251	35.7008	0.023645	TRUE
104009985	164.861	118.977	34.4529	26.1015	0.0017885	TRUE
104020426	4.73503	5.89739	34.4594	22.8308	0.0049289	TRUE
104008916	9.67446	12.973	34.7248	35.5328	0.011144	TRUE
104014717	98.0761	106.58	35.0881	30.4104	0.038589	TRUE
104021189	10.9317	10.3739	36.0582	31.6426	0.012323	TRUE
104018863	3.64734	16.0557	36.7296	33.6396	0.0081215	TRUE
104013142	134.172	162.928	36.8146	44.3231	0.012323	TRUE
104020684	204.646	178.961	37.7581	24.8672	2.2711e-05	TRUE
104008990	10.7683	15.1827	40.7284	39.319	0.016877	TRUE
104010144	188.01	218.645	43.3299	46.7198	0.0010669	TRUE
104016417	120.09	92.4801	44.351	27.1564	0.048038	TRUE
104011546	12.3065	13.0584	44.8254	44.4612	0.004066	TRUE
104009086	7.63784	3.973	45.2371	28.0958	0.013507	TRUE
104022556	7.66412	25.6054	45.382	55.6876	0.01043	TRUE
104021602	10.4829	19.0923	45.4214	33.4972	0.033478	TRUE
104009578	13.0587	14.6865	46.16	37.5669	0.012323	TRUE
104019315	2.36671	18.3721	48.1983	39.7507	0.0017802	TRUE
Novel01904	167.262	150.906	48.4208	49.7232	0.048431	TRUE
104014966	12.094	13.3676	48.7869	61.6642	0.00042693	TRUE
104022317	277.662	206.335	49.4999	72.6742	0.0051416	TRUE
104014405	859.073	856.703	49.5472	80.8567	1.1167e-10	TRUE
104009122	539.203	382.23	49.6101	70.393	0.00013574	TRUE
104017863	12.1071	16.4183	51.4761	35.9332	0.024652	TRUE
104009863	105.74	155.793	51.5478	28.9296	0.023824	TRUE
Novel00017	3.28674	9.0644	52.3697	38.1904	1.9404e-05	TRUE
Novel01344	180.644	223.231	55.2417	55.2903	0.016641	TRUE
Novel00122	20.5003	17.7786	55.7759	50.4636	0.01595	TRUE
104011833	6.64626	21.7446	56.2059	62.871	0.001856	TRUE
104017643	638.177	999.771	57.3378	205.078	0.0025725	TRUE
Novel01730	21.3683	30.9216	59.5559	81.4883	0.018201	TRUE
104009120	658.419	468.144	61.7448	135.156	0.0025238	TRUE
Novel01312	4.01135	2.50297	63.2431	39.046	0.0003004	TRUE
Novel02251	142.375	145.884	63.3996	26.868	0.048431	TRUE
104017488	29.8737	31.2914	64.9159	81.6248	0.048808	TRUE
104010851	20.3616	18.6565	70.7772	77.3653	0.001939	TRUE
104017508	339.54	259.079	71.2275	108.208	0.028078	TRUE
104014203	12.0658	13.6698	71.636	78.2937	4.1223e-06	TRUE
104008615	0.421539	9.15844	75.2739	40.2735	0.02127	TRUE
104018983	28.7295	21.2141	77.4372	58.236	0.04168	TRUE
104008605	43.157	30.2431	79.465	104.785	0.036817	TRUE
104012222	29.8485	27.9234	80.956	65.2393	0.048638	TRUE
104014914	42.4203	31.7882	86.1783	99.7371	0.049017	TRUE
104021678	20.1487	22.6084	86.7569	64.505	0.0022234	TRUE
104015427	27.2108	34.1104	87.1466	71.2025	0.033243	TRUE
104017648	441.683	587.985	98.0014	153.727	0.00448	TRUE
104014246	860.633	1178.41	100.304	297.956	0.00050202	TRUE
104018364	35.3787	35.4157	104.895	76.3915	0.048836	TRUE
104008959	30.9748	40.6873	105.053	156.785	0.0012262	TRUE
104021832	531.16	434.248	106.001	205.057	0.047763	TRUE
104014342	4.51738	18.9522	107.171	62.468	0.027664	TRUE
104020346	61.5062	44.1833	113.134	165.484	0.018643	TRUE
104021871	35.691	36.7988	113.858	99.517	0.013032	TRUE
Novel02192	553.633	569.098	115.547	168.014	0.007966	TRUE
104023376	23.6281	34.9649	116.061	125.849	0.00065754	TRUE
104021256	37.6947	47.5889	120.537	128.579	0.011144	TRUE
104022348	12.7292	13.2331	127.365	110.528	3.1674e-09	TRUE
104017847	41.823	47.2137	129.811	94.0202	0.04116	TRUE
104016263	67.4546	49.3159	131.349	167.557	0.029292	TRUE
104012893	22.5623	35.5407	133.561	142.329	5.6224e-05	TRUE
104012550	38.1221	64.291	141.816	261.936	0.043854	TRUE
104013008	29.8036	37.1835	144.3	130.895	0.0003409	TRUE
104019955	78.5304	56.7853	145.505	187.149	0.042005	TRUE
104020345	53.5186	58.2173	148.153	122.331	0.048808	TRUE
104015429	42.726	54.7833	153.511	127.135	0.015345	TRUE
104017355	11.9755	55.0192	159.169	147.346	7.1869e-05	TRUE
104023089	32.9391	33.6772	167.946	116.518	0.0042278	TRUE
104018395	60.3875	69.7039	189.849	186.508	0.011317	TRUE
104015327	81.1146	86.8705	207.642	283.742	0.0084764	TRUE
104021316	61.5095	94.0595	211.588	188.459	0.03083	TRUE
104014017	1018.25	869.007	218.286	188.438	0.00063756	TRUE
104021633	134.494	113.131	226.493	355.044	0.044909	TRUE
104016690	65.6242	35.8462	248.478	200.811	0.00015622	TRUE
104016638	125.373	76.797	268.436	238.851	0.038292	TRUE
104008696	52.2742	116.25	292.379	263.958	0.0029854	TRUE
104014211	2121.75	1751.74	304.628	409.107	0.00013727	TRUE
104014688	65.1998	69.3111	310.454	278.639	0.00013574	TRUE
104013989	74.2457	61.5592	366.476	264.72	0.00058208	TRUE
104022320	147.913	128.519	369.395	318.287	0.04116	TRUE
104020347	145.936	99.5027	379.736	275.156	0.035993	TRUE
104012751	130.142	101.426	404.229	344.122	0.0045982	TRUE
104011964	118.474	126.411	426.122	370.055	0.0038057	TRUE
104012821	129.166	157.67	500.563	419.14	0.0051416	TRUE
104012250	2176.03	1667.31	540.384	313.95	0.0006798	TRUE
104019308	38.068	105.71	598.854	469.208	4.1443e-08	TRUE
104019473	184.733	136.482	623.415	443.321	0.012008	TRUE
104023331	296.823	341.681	657.717	859.718	0.04168	TRUE
104010762	75.5004	145.215	658.854	486.546	0.00013574	TRUE
104022023	379.637	259.012	891.118	1143.39	0.0033052	TRUE
104011755	336.092	471.375	983.283	1396.98	0.0064729	TRUE
104020594	544.612	371.014	1057.48	1226.95	0.032864	TRUE
104013995	42.1509	297.941	1082.09	810.501	0.0006084	TRUE
104012645	179.409	161.68	1136.4	680.786	0.035389	TRUE
104018692	802.619	746.538	2032.39	2035.75	0.021997	TRUE
Novel01288	494.22	610.035	3113.38	6477.33	0.019192	TRUE
104008721	1783.03	1466.4	3390.05	4410.64	0.039663	TRUE
104018250	2206.78	1560.83	5112.46	4452.3	0.032394	TRUE
104022526	2957.99	2546.34	5581.13	7397.54	0.044617	TRUE
104009481	1668.86	2341.59	6228.53	5709.08	0.0077918	TRUE
103968150	0	0.932269	0	0	1	FALSE
103968155	0.516846	0.176143	0	0.185723	1	FALSE
103968185	0.146036	0	0	0	1	FALSE
103968192	0	0.265438	0	0.559749	1	FALSE
103968200	0	0.233067	0	0.245744	1	FALSE
104008498	0.0917428	0	0	0	1	FALSE
104008503	0.0969785	0.247879	0	0	0.85626	FALSE
104008516	0.501815	2.82183	0	0	0.64977	FALSE
104008520	0	0.527214	0	0	1	FALSE
104008522	0.254321	0.780061	0	0	0.9639	FALSE
104008533	0	0	0	1.08924	0.99735	FALSE
104008534	0.291259	2.16959	0	0	0.43959	FALSE
104008546	0.53663	0	0	0	0.99685	FALSE
104008556	0	0.0793832	0	0	1	FALSE
104008561	0	0.0512716	0	0	1	FALSE
104008563	0.23439	0.718928	0	0	0.9639	FALSE
104008564	0	0	0	0.0916995	1	FALSE
104008575	0	0.0580456	0	0	1	FALSE
104008589	0.350276	0.57851	0	0.377604	0.87609	FALSE
104008592	1.20841	1.15827	0	0.732763	0.80985	FALSE
104008600	0.141209	0.216561	0	0.0761132	0.99221	FALSE
104008604	0	0.0481701	0	0.10158	1	FALSE
104008607	3.70954	47.2899	0	0	0.30566	FALSE
104008608	0.0303205	0	0	0	1	FALSE
104008679	0.124565	0	0	0	0.9639	FALSE
104008718	0	0.0220337	0	0.0116161	1	FALSE
104008763	0	3.1223	0	0.106197	0.80057	FALSE
104008765	0.218627	1.00587	0	0.117842	0.82882	FALSE
104008779	0.235683	0.180723	0	0.190553	1	FALSE
104008782	0	0.0294931	0	0	1	FALSE
104008793	0.196248	0	0	0.105779	1	FALSE
104008821	0	0.0963403	0	0	1	FALSE
104008838	0	0.0313818	0	0.0330886	1	FALSE
104008854	2.59776	2.5405	0	1.09582	0.59281	FALSE
104008882	0.128141	0.131013	0	0	0.9639	FALSE
104008902	0.191351	0.146729	0	0.10314	0.98553	FALSE
104008906	0.474088	1.80036	0	0	0.28748	FALSE
104008910	0.0791221	0	0	0.0852951	1	FALSE
104008915	0.85943	4.20846	0	0	0.20761	FALSE
104008935	0.153849	0.471889	0	0	0.9639	FALSE
104008992	0.931049	1.97705	0	0.0772068	0.15789	FALSE
104009044	0.313503	0	0	0	1	FALSE
104009061	0	0.0470148	0	0.0495719	1	FALSE
104009094	0.072452	0.0370378	0	0	0.99685	FALSE
104009098	0.0659351	0	0	0	1	FALSE
104009109	0.400163	0.245478	0	0.0431383	0.39637	FALSE
104009143	0	0	0	0.0819145	1	FALSE
104009160	0.425315	0.608785	0	1.83399	0.94248	FALSE
104009176	0.333201	0.136267	0	0	0.85474	FALSE
104009202	0.150141	0.307012	0	0	0.99685	FALSE
104009225	0.0629911	0.0644027	0	0	1	FALSE
104009254	0.0498137	0	0	0.1074	1	FALSE
104009319	0.0467607	0.159362	0	0.033606	0.84908	FALSE
104009336	0.0522505	0.320528	0	0.056327	0.94251	FALSE
104009348	0	0	0	0.285829	0.99735	FALSE
104009387	0.461546	0.755022	0	0.796088	1	FALSE
104009401	0.652447	0.600361	0	0.42201	0.89846	FALSE
104009419	0.157743	0	0	0	1	FALSE
104009471	0.0764524	0.937988	0	0.494502	0.99893	FALSE
104009480	0	0.0788917	0	0.0831825	1	FALSE
104009497	0	0.362733	0	0	0.9639	FALSE
104009509	0	0.0906833	0	0	1	FALSE
104009530	0.204291	0	0	0	1	FALSE
104009535	0	0.124302	0	0.262126	1	FALSE
104009569	0.136567	0.209441	0	0.257638	1	FALSE
104009581	0.290709	0.713338	0	0.062678	0.6683	FALSE
104009583	0.0945862	0.048353	0	0.0509828	1	FALSE
104009613	0	0.525402	0	0.553979	1	FALSE
104009614	0	0.294874	0	0	0.81743	FALSE
104009636	0	0.0577823	0	0	1	FALSE
104009665	0.32708	0	0	0	0.93065	FALSE
104009681	0.0373852	0	0	0	1	FALSE
104009683	0	0.132719	0	0	1	FALSE
104009726	0	0.414342	0	0	1	FALSE
104009737	0	0.0402559	0	0.0848909	1	FALSE
104009744	0.154804	0.47482	0	0.0834409	0.91685	FALSE
104009755	0.0797551	0.0815424	0	0	0.82116	FALSE
104009820	0.119099	0.243536	0	0.0770346	0.85474	FALSE
104009850	0	0.184207	0	0.194226	1	FALSE
104009911	0.733043	0	0	0	0.99685	FALSE
104009920	0	0.199859	0	0	1	FALSE
104009965	0.996939	0	0	0	0.86294	FALSE
104010016	0	0.272535	0	0	1	FALSE
104010023	0.0425315	0.0217423	0	0	0.99685	FALSE
104010047	0.0679114	0	0	0	1	FALSE
104010055	0	0	0	0.0533801	1	FALSE
104010064	0	0.0822	0	0	1	FALSE
104010079	0	0.0988952	0	0	1	FALSE
104010097	0.0843434	0.057489	0	0.0757698	1	FALSE
104010127	0.555755	0.83046	0	0.230428	0.6211	FALSE
104010130	0	0.194519	0	0	1	FALSE
104010152	0	0.143966	0	0	1	FALSE
104010157	0	0.303357	0	0.159928	1	FALSE
104010160	0	0.101928	0	0	1	FALSE
104010163	0	0	0	0.0853403	0.99735	FALSE
104010212	0	0.200646	0	0.211559	1	FALSE
104010230	0.0571639	0.23378	0	0	0.93336	FALSE
104010238	0	0.548	0	0	0.9639	FALSE
104010247	0	0.06975	0	0.0490291	1	FALSE
104010303	0	0.0370019	0	0	1	FALSE
104010310	0.508642	0.0866735	0	0	0.85399	FALSE
104010317	0.368746	0.348009	0	0.0611562	0.55784	FALSE
104010318	0.191229	0.0391028	0	0.0824592	1	FALSE
104010334	0.289247	0	0	0.155907	1	FALSE
104010336	0.25917	0.397466	0	0	0.93306	FALSE
104010352	0.0783757	0.480793	0	0.168981	0.98611	FALSE
104010387	0.169547	0.0866735	0	0.0913876	1	FALSE
104010428	0.211814	0.0962493	0	0	0.64432	FALSE
104010468	0	0.0900424	0	0	1	FALSE
104010476	0	0	0	0.0639713	1	FALSE
104010497	0.120017	0	0	0.103504	1	FALSE
104010519	0	0.124708	0	0	1	FALSE
104010540	0.0510727	0	0	0	1	FALSE
104010545	0.263276	0.942116	0	0.0709541	0.63811	FALSE
104010553	0.225945	0.231008	0	0	0.2691	FALSE
104010576	0.0523053	0	0	0	1	FALSE
104010591	0.102285	0.156866	0	0.22053	1	FALSE
104010626	0.126837	0.0648397	0	0	0.99685	FALSE
104010629	0.190094	0.12957	0	0	0.93268	FALSE
104010678	0.0825281	0.0843775	0	0.0889668	1	FALSE
104010691	0	0.0278188	0	0.175991	0.88806	FALSE
104010706	0.104282	0	0	0	1	FALSE
104010752	0.405583	0.243925	0	0	0.24654	FALSE
104010755	0.0864065	0.6184	0	0.0931478	0.79184	FALSE
104010791	0	0.0822	0	0.0433354	1	FALSE
104010806	0	0.321202	0	0.112891	1	FALSE
104010807	0.084391	0.0575215	0	0	0.93268	FALSE
104010874	0	0.0897254	0	0.189211	1	FALSE
104010909	0.0924233	0.0944945	0	0.49817	0.9639	FALSE
104010913	0.0534456	0	0	0	1	FALSE
104010922	2.74747	2.10678	0	0.634676	0.37942	FALSE
104010931	0	0.166791	0	0	0.99685	FALSE
104010950	0	0.114269	0	0.120484	1	FALSE
104010961	0	0	0	0.0602421	1	FALSE
104010973	0	1.25797	0	0.10203	0.87354	FALSE
104010978	0.0812428	0	0	0	0.99685	FALSE
104010986	0	0.203206	0	0	0.93388	FALSE
104010998	0.0370885	0.0758393	0	0	0.99685	FALSE
104010999	0.061237	0	0	0.198044	0.99735	FALSE
104011009	0.114328	0.35067	0	0	0.9639	FALSE
104011026	1.31368	0.951378	0	0.885109	0.83352	FALSE
104011043	0.0888537	0	0	0	1	FALSE
104011078	0.179737	0.183764	0	0.0645864	0.9639	FALSE
104011089	0.109313	0.558816	0	0	0.89506	FALSE
104011107	0.140357	0.0410008	0	0.0432308	0.94248	FALSE
104011110	0.220953	1.80723	0	0	0.49973	FALSE
104011112	0.113633	0.0580897	0	0	0.99685	FALSE
104011121	0.183261	0.124912	0	0	0.93268	FALSE
104011130	0.298336	1.1057	0	0	0.25132	FALSE
104011155	0.0613879	0.0627636	0	0	1	FALSE
104011160	0.283938	0.483836	0	0.10203	0.91614	FALSE
104011164	0	0.0690569	0	0.50969	0.85965	FALSE
104011165	0.685967	2.10402	0	0.49299	0.63522	FALSE
104011170	0	0	0	0.370593	0.99735	FALSE
104011215	0.0981239	0.140452	0	0.0211559	0.80632	FALSE
104011228	0.187113	0.344351	0	0	0.61238	FALSE
104011248	0.205979	0	0	0	1	FALSE
104011341	0.302103	0.154436	0	0	0.99685	FALSE
104011345	0	0.139246	0	0	1	FALSE
104011349	0.0726632	0	0	0	1	FALSE
104011360	0	0.0248848	0	0	1	FALSE
104011375	0.0514948	0.0526488	0	0	1	FALSE
104011420	0.0596969	0.122069	0	0.0321772	0.9639	FALSE
104011443	0	0	0	0.101901	1	FALSE
104011444	0.106968	0.0546824	0	0	0.99685	FALSE
104011472	0	2.29756	0	0	0.82242	FALSE
104011511	0.392777	1.46029	0	0.0384928	0.31444	FALSE
104011521	0	0	0	0.0811721	1	FALSE
104011523	0	0.108434	0	0.342995	0.99735	FALSE
104011552	0.0488217	0.0748737	0	0.0526307	1	FALSE
104011604	0.0377057	0	0	0	1	FALSE
104011643	0.155772	0.0796313	0	0	0.99685	FALSE
104011644	0.381239	0.438505	0	0	0.51412	FALSE
104011655	0.0374414	0.0382804	0	0	1	FALSE
104011673	0.986181	0.549971	0	0.773179	0.98382	FALSE
104011696	0	0.0550367	0	0	1	FALSE
104011698	0.13222	0	0	0.0712678	1	FALSE
104011756	0.0620501	1.26881	0	0.0668912	0.79496	FALSE
104011821	0	0.0553957	0	0	1	FALSE
104011822	0.336804	0.688703	0	0.136155	0.66552	FALSE
104011831	0.0322704	0.296942	0	0.034788	0.85631	FALSE
104011832	0.617937	1.26357	0	0	0.79368	FALSE
104011907	0.0562607	0.0287607	0	0.06065	1	FALSE
104011912	0.131638	0.134588	0	0.141908	1	FALSE
104011925	0.157411	0.0268232	0	0	0.85399	FALSE
104011990	0	0.113002	0	0	1	FALSE
104012016	0	0.221583	0	0	0.9639	FALSE
104012028	0	0.119354	0	0	1	FALSE
104012051	0.579616	0.197535	0	0.208279	1	FALSE
104012088	0.987821	1.16534	0	0.327658	0.64253	FALSE
104012089	0.605779	0.707834	0	1.86583	0.9639	FALSE
104012099	0.682285	1.14895	0	0.0865313	0.17804	FALSE
104012109	0	0	0	0.203545	0.99735	FALSE
104012134	0.115476	0	0	0	1	FALSE
104012144	0.0964157	0.147865	0	0	0.93306	FALSE
104012168	0.187747	0	0	0	0.9639	FALSE
104012191	0.481148	0.393545	0	0.207475	0.94251	FALSE
104012206	0.394047	0.402878	0	0	0.82116	FALSE
104012231	0	0	0	0.108339	1	FALSE
104012237	0	0.0447314	0	0.0471644	1	FALSE
104012276	1.13289	1.15827	0	0.610635	1	FALSE
104012306	0.422432	0.863797	0	0	0.99685	FALSE
104012309	2.32619	0.33976	0	0.358239	0.9136	FALSE
104012319	0.275906	0.329103	0	0.545291	1	FALSE
104012364	0	0.0484449	0	0.0510798	1	FALSE
104012373	0.231846	0.177781	0	0	0.85474	FALSE
104012376	0.028484	0.0582446	0	0.0307062	1	FALSE
104012391	0.375024	0	0	0.707495	0.95868	FALSE
104012392	0	0.183324	0	0	1	FALSE
104012464	0	0.107975	0	0.227695	1	FALSE
104012475	0	0	0	0.0742209	1	FALSE
104012476	0.112437	0	0	0	1	FALSE
104012477	0.0844863	0	0	0	1	FALSE
104012483	0.0720332	0	0	0	1	FALSE
104012490	0	0	0	0.0315722	1	FALSE
104012493	0.071007	0.0725983	0	0.306188	0.99685	FALSE
104012496	0.389429	0.398156	0	0.104953	0.9155	FALSE
104012498	0	0.207171	0	0	1	FALSE
104012503	0	0.255245	0	0	1	FALSE
104012515	0.399842	0.340669	0	0.143679	0.89355	FALSE
104012518	0.977391	0	0	0	1	FALSE
104012544	0	0	0	0.402014	0.99735	FALSE
104012605	0	0.0855101	0	0	1	FALSE
104012607	0	0.407712	0	0	1	FALSE
104012618	1.38464	0	0	0	0.99685	FALSE
104012669	0	0.107519	0	0.113367	1	FALSE
104012701	0	0.0361447	0	0	1	FALSE
104012716	0.576932	2.00553	0	0	0.36782	FALSE
104012726	0	0.15397	0	0	1	FALSE
104012734	0.536163	0.249172	0	0.10509	0.77937	FALSE
104012741	0	0	0	0.58835	0.95868	FALSE
104012744	0	0	0	0.521708	0.90482	FALSE
104012839	0.206548	0	0	0.0742209	1	FALSE
104012849	0.0549782	0.337262	0	0	0.85693	FALSE
104012853	0.101315	3.00398	0	0	0.68898	FALSE
104012880	0	0.0675318	0	0	1	FALSE
104012937	0.0650743	0.0332663	0	0	0.99685	FALSE
104012956	0.0912948	0.0700055	0	0.0738131	1	FALSE
104012959	0.306436	0.234978	0	0	0.61093	FALSE
104012963	0.32794	0.298035	0	0.157123	0.85782	FALSE
104013034	0	0.0119242	0	0	1	FALSE
104013077	0.121282	0.062	0	0	0.99685	FALSE
104013080	0	3.18525	0	0	0.89586	FALSE
104013093	0.0822783	0.630916	0	0.0221744	0.63574	FALSE
104013114	0.34656	0.0885817	0	0	0.9316	FALSE
104013121	0.0579616	0	0	0	1	FALSE
104013155	0	0.262026	0	0.0690693	1	FALSE
104013162	6.13951	53.5795	0	0.315167	0.34482	FALSE
104013185	0.420059	0.53684	0	0.339623	0.97993	FALSE
104013191	0.355035	0.362992	0	0.153094	0.92048	FALSE
104013228	0	0	0	0.0673382	1	FALSE
104013237	0.408581	0.69623	0	8.07507	0.8126	FALSE
104013241	0	0.220623	0	0	1	FALSE
104013244	0.273884	0.280022	0	0.590505	1	FALSE
104013246	0	1.48151	0	0	0.82918	FALSE
104013253	0	0	0	0.033585	1	FALSE
104013298	0	0	0	0.0906171	0.99735	FALSE
104013330	0	2.39574	0	0	0.82242	FALSE
104013331	0.740301	1.76608	0	0	0.756	FALSE
104013332	0.453154	1.85324	0	0	0.7571	FALSE
104013335	0.135331	0.0691819	0	0	0.99685	FALSE
104013381	3.58156	33.7103	0	0.0227117	0.18148	FALSE
104013382	0.0870436	1.33491	0	0.0938346	0.80907	FALSE
104013407	0.0800111	0	0	0	1	FALSE
104013430	0	0.356392	0	0.187888	1	FALSE
104013434	0.193305	0.237165	0	0.333418	1	FALSE
104013451	0.0367061	0.30023	0	0.0395699	0.88699	FALSE
104013455	0	0.228333	0	0	0.93388	FALSE
104013477	0.216051	2.32787	0	0.017916	0.49174	FALSE
104013478	0.302103	0	0	0.162836	1	FALSE
104013527	0	0.175738	0	0.0463241	1	FALSE
104013528	0.0578271	0.059123	0	0.0623387	1	FALSE
104013555	0.0847737	0	0	0	1	FALSE
104013570	0	0	0	0.0357762	1	FALSE
104013591	0.337945	3.67114	0	0	0.36576	FALSE
104013596	0.630974	0.322557	0	0.850252	1	FALSE
104013621	0.28484	0	0	0	1	FALSE
104013648	0.0825281	0	0	0	1	FALSE
104013666	0.132337	0.202954	0	0.0356654	0.85522	FALSE
104013672	0.659351	0.269651	0	0.284317	0.98527	FALSE
104013675	0.346962	0.295615	0	0	0.7147	FALSE
104013677	0	0	0	0.143679	1	FALSE
104013730	0.113289	0	0	0.0814181	1	FALSE
104013750	0	0	0	0.058621	1	FALSE
104013753	0.38641	0.13169	0	0	0.82097	FALSE
104013760	0.110771	0	0	0	1	FALSE
104013825	0.0624996	0.0426002	0	0	0.93268	FALSE
104013839	0.847737	1.73347	0	0.182775	0.71893	FALSE
104013840	0.0397504	0.121923	0	0	0.9639	FALSE
104013860	0.106612	0.109001	0	0.114929	1	FALSE
104013869	0.247584	0	0	0	0.99685	FALSE
104013870	0.515214	0.197535	0	0.347131	0.99842	FALSE
104013886	0.121578	0.559361	0	0.0655316	0.82882	FALSE
104013919	0.061237	0	0	0.0660146	1	FALSE
104013937	0.545201	0.63705	0	0	0.57776	FALSE
104013980	0	0	0	0.0516692	1	FALSE
104014005	1.25214	0.548656	0	0.192832	0.85454	FALSE
104014018	0.318172	0.216868	0	0	0.75309	FALSE
104014054	0.0553445	0.0565848	0	0.0198875	0.9639	FALSE
104014066	0	0.642404	0	0	0.99685	FALSE
104014120	1.84618	4.15262	0	0.99511	0.62295	FALSE
104014126	0	0	0	0.059333	0.99735	FALSE
104014127	0	0.0325441	0	0	1	FALSE
104014140	0.0271498	0.0555164	0	0	0.89416	FALSE
104014151	0.254321	13.5211	0	1.91914	0.86274	FALSE
104014158	0.0948863	0.12935	0	0.0340964	0.94243	FALSE
104014165	0.16397	0	0	0	1	FALSE
104014186	0.122776	0.188291	0	0	0.93306	FALSE
104014258	0.178025	0.182014	0	0	1	FALSE
104014260	0.331429	0.203314	0	0.142915	0.9639	FALSE
104014263	0	0.0764078	0	0.0402818	1	FALSE
104014265	7.00973	7.56497	0	2.93868	0.63522	FALSE
104014280	0.566443	0.579137	0	0.610635	1	FALSE
104014288	0.637577	1.24447	0	0	0.15561	FALSE
104014345	0.0271498	0.0277582	0	0	1	FALSE
104014382	0.379545	1.94025	0	0.818314	0.92495	FALSE
104014392	0.318322	2.09738	0	0	0.38239	FALSE
104014394	0.279829	0.0572201	0	0.120664	1	FALSE
104014470	0.142014	1.16157	0	0	0.63574	FALSE
104014515	0	0	0	0.0560918	1	FALSE
104014529	0	0.0862822	0	0	1	FALSE
104014538	0.43918	4.49022	0	0	0.5461	FALSE
104014565	0.0210147	0.064457	0	0.0453085	1	FALSE
104014566	0.12021	0.245807	0	0	0.99685	FALSE
104014585	0.155286	0.119075	0	0.0418504	0.82185	FALSE
104014587	0	0.207171	0	0	1	FALSE
104014595	1.36567	42.5864	0	0	0.45912	FALSE
104014602	0.589406	0.860879	0	0	0.51454	FALSE
104014604	0.926359	1.35303	0	0	0.51454	FALSE
104014607	0	0.14575	0	0.0256129	0.96401	FALSE
104014649	0.0338634	0.0346223	0	0	1	FALSE
104014656	0.039065	0.0399405	0	0	1	FALSE
104014670	0.140546	0	0	0	1	FALSE
104014675	0.0501478	0.0512716	0	0.216241	0.99685	FALSE
104014676	0.0524337	0	0	0	1	FALSE
104014695	0.0512126	0	0	0	1	FALSE
104014704	0	0.533189	0	0.210821	0.99735	FALSE
104014716	0.0560078	0.114526	0	0	0.99685	FALSE
104014724	0	0	0	0.166194	0.95868	FALSE
104014726	0.0054422	0.0111283	0	0.0117336	1	FALSE
104014727	0.0137851	0.014094	0	0.0445818	1	FALSE
104014744	0.753254	10.0388	0	0	0.25073	FALSE
104014748	0	0	0	0.0929687	1	FALSE
104014759	0	0.011913	0	0	1	FALSE
104014761	0	0	0	0.244254	1	FALSE
104014769	0.040351	0.0412553	0	0.0434991	1	FALSE
104014777	0.0124617	0	0	0.013434	1	FALSE
104014792	0	0	0	0.185296	0.99735	FALSE
104014798	0.0453704	0.0463872	0	0.0489101	1	FALSE
104014820	0.167835	0.514788	0	0	0.82317	FALSE
104014828	0.395611	0.404476	0	0.426476	1	FALSE
104014862	0	0.0803849	0	0	1	FALSE
104014863	0	0.796313	0	0.209906	1	FALSE
104014864	0	0.156331	0	0	1	FALSE
104014866	0.359473	0.735058	0	0	0.79368	FALSE
104014870	0	0	0	0.0683663	1	FALSE
104014898	0.0127682	0.0522172	0	0	0.93336	FALSE
104014935	0	0.523603	0	0	0.99685	FALSE
104014937	0	0.225504	0	0	1	FALSE
104014939	0.486575	2.15574	0	0	0.55065	FALSE
104014940	0.527791	9.53327	0	0	0.58177	FALSE
104014953	0.0806585	0	0	0	1	FALSE
104014963	1.14824	2.14076	0	0.946568	0.69712	FALSE
104014975	0.0492559	0.402878	0	0.0530987	0.88699	FALSE
104014980	0.285773	0.918271	0	0.0220049	0.19943	FALSE
104015001	0.0853544	0.0872672	0	0.0920136	1	FALSE
104015014	0.162899	0	0	0	1	FALSE
104015039	0.047383	0.0484449	0	0	1	FALSE
104015063	0	0.116711	0	0.123059	1	FALSE
104015074	0.0504524	0	0	0.0543886	1	FALSE
104015083	0	0.0319724	0	0	1	FALSE
104015097	0.0961059	0.393039	0	0	0.93336	FALSE
104015113	0.572953	1.36685	0	0.308827	0.75224	FALSE
104015149	0	0.338556	0	0.0713941	0.9926	FALSE
104015180	0.0728756	0.223526	0	0	0.9639	FALSE
104015249	0.463453	0.684434	0	0	0.36576	FALSE
104015272	0.0649613	0.0664171	0	0	0.89335	FALSE
104015275	0.0962296	0.295158	0	0.103737	1	FALSE
104015285	0	0.224511	0	0.236722	1	FALSE
104015313	0	0	0	0.0609251	1	FALSE
104015314	0	0.243847	0	0	1	FALSE
104015360	0	0.107368	0	0	1	FALSE
104015363	0	0.0696864	0	0	1	FALSE
104015364	0	0.0426477	0	0	1	FALSE
104015365	0	0.072187	0	0.0761132	1	FALSE
104015373	0.570767	0.972596	0	0.717846	0.97438	FALSE
104015382	0.176762	0.632532	0	0.0952765	0.88624	FALSE
104015384	0.749847	0.766651	0	0.923827	1	FALSE
104015416	0	0.465425	0	0	0.9639	FALSE
104015425	0	0	0	0.101007	1	FALSE
104015469	0	0.383829	0	0.0674509	0.96401	FALSE
104015488	0	0.0278188	0	0	1	FALSE
104015528	0	0.0793832	0	0.0837008	1	FALSE
104015545	0	0.389038	0	0	0.9639	FALSE
104015605	0.289808	0.0987675	0	0	0.9639	FALSE
104015611	0.646164	3.86949	0	0.497555	0.71292	FALSE
104015621	0.0700098	0	0	0	1	FALSE
104015625	0.148649	0.759901	0	0	0.89506	FALSE
104015638	0	0.0520041	0	0	1	FALSE
104015644	0	0.033529	0	0	1	FALSE
104015668	0.10472	0.642404	0	0	0.85693	FALSE
104015669	0.332313	0	0	0	1	FALSE
104015672	0.493534	0.084099	0	0	0.85399	FALSE
104015698	0.389429	0.796313	0	0.279875	0.94298	FALSE
104015714	0.187395	0	0	0	0.99685	FALSE
104015719	0.0862404	0	0	0	1	FALSE
104015728	2.23195	0.126776	0	0.9357	0.97128	FALSE
104015746	0	0.159263	0	0	1	FALSE
104015774	0	0.105588	0	0	1	FALSE
104015786	0.137319	0	0	0	0.89085	FALSE
104015817	0	0.0972596	0	0	1	FALSE
104015845	0.253889	0.292026	0	0	0.51412	FALSE
104015854	0.128472	0.919454	0	0	0.82414	FALSE
104015891	0	0.0822	0	0	1	FALSE
104015892	1.09726	3.52581	0	0.337962	0.47221	FALSE
104015931	0.0778858	0.159263	0	0.0839624	1	FALSE
104015932	0.135454	0	0	0	1	FALSE
104016040	0.141611	1.59263	0	0.152659	0.82097	FALSE
104016139	0.0923092	0	0	0.099511	1	FALSE
104016169	0.149094	0.304869	0	0.200907	0.98628	FALSE
104016175	0	0.0278797	0	0	1	FALSE
104016181	0	0	0	0.0243149	1	FALSE
104016182	0.0303451	0.248201	0	0.196276	1	FALSE
104016232	0.0118177	0.0362475	0	0.0254793	1	FALSE
104016274	0.918555	0.313047	0	0.396088	0.88045	FALSE
104016310	0.64378	0.658207	0	0	0.61093	FALSE
104016319	0.287027	0.440188	0	0.15471	0.92048	FALSE
104016325	0.0427015	0	0	0.184132	0.9639	FALSE
104016329	1.07121	1.31426	0	0	0.71543	FALSE
104016350	0	0	0	0.0305665	1	FALSE
104016376	0.755257	0.772182	0	0	0.75465	FALSE
104016396	0.186567	0.264113	0	0.030942	0.42064	FALSE
104016411	0.0759862	0.233067	0	0	0.82317	FALSE
104016436	0	0	0	0.119768	0.95868	FALSE
104016475	0.238502	0.731541	0	0	0.82317	FALSE
104016483	0.141076	0.0721189	0	0	0.89243	FALSE
104016499	0.311543	0.318525	0	0	1	FALSE
104016522	0.244348	1.49894	0	0	0.85693	FALSE
104016553	0.0757552	0.0774529	0	0	1	FALSE
104016557	0	0.159595	0	0.224367	1	FALSE
104016598	0.479298	1.37211	0	0.62003	0.89926	FALSE
104016599	1.62544	1.38489	0	0	0.7147	FALSE
104016625	0.0317496	0.0973835	0	0	0.9639	FALSE
104016646	0.515066	0.438841	0	0.0925418	0.82737	FALSE
104016736	0.322883	0.707397	0	0.149174	0.70446	FALSE
104016829	0.864398	2.35672	0	0	0.070064	FALSE
104016851	0.150747	0.539438	0	0	0.79418	FALSE
104016861	0.0989027	0.101119	0	0.319857	1	FALSE
104016864	0.0534647	0.163989	0	0.057636	0.9639	FALSE
104016913	0.336804	0.688703	0	0.544621	1	FALSE
104016921	0	0	0	0.0647941	1	FALSE
104016942	0	0.185549	0	0.0652135	1	FALSE
104016948	0.108245	0.0553355	0	0.204208	1	FALSE
104016951	0.491911	3.68819	0	0.530289	0.79114	FALSE
104016956	0.207696	0.63705	0	0	0.9639	FALSE
104016969	0.0732325	0.0748737	0	0.157892	1	FALSE
104016999	0	0	0	0.159928	1	FALSE
104017002	0.0896528	0.137493	0	0.193295	1	FALSE
104017005	0.566443	0	0	0	1	FALSE
104017017	0.534074	0	0	0	0.89085	FALSE
104017077	0.0353024	0.10828	0	0.0380566	1	FALSE
104017087	0.137953	0.352611	0	0.0743578	0.94248	FALSE
104017105	0.275094	0.112503	0	0	0.85474	FALSE
104017134	0.300283	5.52622	0	0	0.71318	FALSE
104017152	0.18565	0.0949051	0	0.0750502	0.92054	FALSE
104017158	0.909616	0.558	0	0.980583	1	FALSE
104017197	0	0.103726	0	0.0364558	1	FALSE
104017238	0.119888	1.26661	0	0.0430806	0.68418	FALSE
104017271	0	0.189457	0	0.149821	1	FALSE
104017274	0	0.0749765	0	0	0.93388	FALSE
104017325	0	0.0518512	0	0	0.99685	FALSE
104017343	0.171886	0.117159	0	0.247062	1	FALSE
104017344	0.951113	8.44243	0	0	0.2315	FALSE
104017380	0	0.093512	0	0	1	FALSE
104017423	0	0.133764	0	0	1	FALSE
104017425	2.26577	9.26618	0	1.22127	0.61206	FALSE
104017482	0.417712	0.925324	0	0.1501	0.70233	FALSE
104017534	0.185996	0	0	0	1	FALSE
104017550	0.463692	0.237042	0	0.374902	1	FALSE
104017551	0	0	0	0.0577806	1	FALSE
104017567	0.400318	0.636671	0	1.19875	0.99467	FALSE
104017581	0.585669	3.39317	0	0.210454	0.66571	FALSE
104017674	0.159903	0.621247	0	0.448182	1	FALSE
104017678	0	0.113929	0	0	1	FALSE
104017846	0.0682835	0.0698137	0	0	1	FALSE
104017905	0.0520323	0.0531983	0	0.0560918	1	FALSE
104017929	0	0	0	0.145232	1	FALSE
104017959	0	0.142623	0	0.0375951	1	FALSE
104017976	2.29558	5.02934	0	0.353526	0.53082	FALSE
104018009	0.0429715	0.131803	0	0	0.9639	FALSE
104018022	0	0.132374	0	0	1	FALSE
104018068	0.210029	3.50736	0	0.301887	0.79108	FALSE
104018080	0.698789	0.297687	0	0.0627756	0.66421	FALSE
104018125	0.0797551	0.0407712	0	0	0.99685	FALSE
104018167	0.348093	4.27073	0	0	0.52076	FALSE
104018180	0	0.284715	0	0	0.9639	FALSE
104018199	0	0.0677113	0	0	1	FALSE
104018223	0.0613375	1.25424	0	0.066123	0.79496	FALSE
104018226	0.224536	0.918271	0	0.806846	1	FALSE
104018266	0	0.504594	0	0	1	FALSE
104018267	0	3.00829	0	0	0.78854	FALSE
104018324	0.564039	0.792934	0	0	0.086513	FALSE
104018333	0	0	0	0.111025	1	FALSE
104018354	0.0492559	0	0	0	1	FALSE
104018356	0.111265	0.341277	0	0	0.82317	FALSE
104018381	0.146609	0	0	0	1	FALSE
104018382	0.220562	0	0	0	1	FALSE
104018411	0.0647363	0.132374	0	0.139574	1	FALSE
104018419	0	0.240396	0	0	1	FALSE
104018452	0	0.0652827	0	0	1	FALSE
104018463	2.01628	4.46651	0	0	0.086888	FALSE
104018466	0.144904	0	0	0	1	FALSE
104018469	0	0	0	1.24006	0.95868	FALSE
104018495	1.84321	1.47484	0	0.518353	0.51412	FALSE
104018497	0.215725	1.01458	0	0	0.41093	FALSE
104018528	0	0.0273706	0	0	1	FALSE
104018530	0.153113	0.104363	0	0.110039	1	FALSE
104018531	0.14242	0.582446	0	0	0.93336	FALSE
104018535	0.958595	0.857568	0	0.387519	0.85399	FALSE
104018562	0.208739	0.640251	0	0.045005	0.58167	FALSE
104018564	0.141076	0.288476	0	0	0.79368	FALSE
104018590	0.477984	0.0698137	0	0.0736109	0.9136	FALSE
104018602	0.102472	0.174614	0	0.220933	1	FALSE
104018628	0.214447	1.0719	0	0.179805	0.71418	FALSE
104018631	0	0.183324	0	0	1	FALSE
104018644	0.287137	0.469714	0	0.0619077	0.77986	FALSE
104018676	0	0.65684	0	0.0532742	0.87354	FALSE
104018730	0.589905	0	0	0.317964	1	FALSE
104018761	0.0686597	0	0	0	1	FALSE
104018812	0.0716192	0.219672	0	0.23162	1	FALSE
104018843	0.0729467	0.149163	0	0.0786379	1	FALSE
104018865	0.363316	2.6002	0	0.0783322	0.59518	FALSE
104018876	0.224031	0.629892	0	0.603774	1	FALSE
104018880	0.314161	0	0	0	0.99685	FALSE
104018894	0.0926523	0	0	0	1	FALSE
104018952	0.146969	0.0751312	0	0	0.89243	FALSE
104018988	0	0.21873	0	0	0.9639	FALSE
104019033	0.125244	0	0	0	1	FALSE
104019041	0.104428	0.320305	0	0.562876	1	FALSE
104019081	0.217672	0.408009	0	0.156436	0.85884	FALSE
104019142	0.291503	0	0	0	1	FALSE
104019163	0.0626218	0.12805	0	0	0.89416	FALSE
104019209	0.319532	0	0	0	1	FALSE
104019231	0.0428975	0	0	0	1	FALSE
104019263	2.85319	1.11537	0	0.904645	0.68898	FALSE
104019311	0.0661685	0.0676513	0	0	1	FALSE
104019317	0.0366342	0.112366	0	0	0.9639	FALSE
104019318	0.262747	0.191883	0	0.0809276	0.86973	FALSE
104019331	0	0.49721	0	0.39319	1	FALSE
104019347	1.05425	3.7311	0	0.0874229	0.25762	FALSE
104019355	0.376203	0.961585	0	0.152083	0.57479	FALSE
104019356	0	0.0440104	0	0	1	FALSE
104019363	0.0749203	0.153198	0	0.161531	1	FALSE
104019380	0.166527	0.227011	0	0.239358	1	FALSE
104019389	0.178025	0	0	0	1	FALSE
104019401	0	0.293271	0	0	0.99685	FALSE
104019463	0	0.0692446	0	0.0730108	1	FALSE
104019507	32.9795	6.43485	0	0	0.22322	FALSE
104019514	0.107429	0	0	0.23162	1	FALSE
104019525	0.0709846	0.701562	0	0	0.58201	FALSE
104019561	0.185996	0	0	0	1	FALSE
104019582	2.48107	2.47902	0	0.66866	0.16433	FALSE
104019636	0.161841	0.165468	0	0.697869	0.99685	FALSE
104019689	0.0752217	0	0	0.0810904	1	FALSE
104019693	0	0.0384925	0	0	1	FALSE
104019731	0	0.0728057	0	0	1	FALSE
104019735	0	0.0575215	0	0	1	FALSE
104019754	0.32708	0.133764	0	0.0705196	0.94175	FALSE
104019759	0	0.429774	0	0	0.85316	FALSE
104019761	0.177919	0.318336	0	0.671299	0.97803	FALSE
104019767	0.0957368	0	0	0	1	FALSE
104019774	0.113598	0.162602	0	0.122461	0.98611	FALSE
104019776	0.649743	0.281052	0	0.107759	0.46328	FALSE
104019777	0	0	0	0.11906	0.99735	FALSE
104019805	0.415391	0.46717	0	0.671699	1	FALSE
104019823	0	0.105298	0	0	1	FALSE
104019834	0	0	0	0.222971	0.99735	FALSE
104019844	1.33974	0.391362	0	0.137549	0.56275	FALSE
104019859	0.53921	0.612548	0	0.516692	0.95868	FALSE
104019906	0.0719638	0	0	0.0775783	1	FALSE
104019994	0	0.145611	0	0.0767656	1	FALSE
104020018	0.0554677	0.0567107	0	0.0398634	1	FALSE
104020036	0.021585	0	0	0	1	FALSE
104020072	0	0	0	0.0327658	1	FALSE
104020083	0.0973573	0.199078	0	0	0.79368	FALSE
104020084	0.0627269	0	0	0	1	FALSE
104020092	0.0456892	0.116783	0	0.0738807	1	FALSE
104020130	0.791221	1.61791	0	0.852951	0.95868	FALSE
104020150	0	0.50964	0	0	0.86294	FALSE
104020171	0	0.115303	0	0	1	FALSE
104020178	0.196248	0.100323	0	0.317338	1	FALSE
104020180	0.199921	0.136267	0	0.215518	1	FALSE
104020262	0	0.0579137	0	0	1	FALSE
104020283	0.0276927	0.141567	0	0	0.89506	FALSE
104020288	0	0.144183	0	0.0608102	1	FALSE
104020356	0.316824	0.485886	0	0.0569236	0.71828	FALSE
104020386	0	0.0598169	0	0	0.99685	FALSE
104020399	0.203873	0.0521104	0	0	0.9316	FALSE
104020401	0.0896528	0.549971	0	0.0966473	0.94251	FALSE
104020407	0.103848	0.318525	0	0.2239	1	FALSE
104020428	0.26458	0.216408	0	0	0.79142	FALSE
104020476	0	0.147295	0	0	1	FALSE
104020478	0	0.0277784	0	0	1	FALSE
104020479	1.60222	2.91223	0	0.383828	0.55959	FALSE
104020481	0	0.129132	0	0	0.99685	FALSE
104020523	0.0496483	0.050761	0	0	1	FALSE
104020580	0.0645686	0	0	0	1	FALSE
104020589	0.130338	0.177678	0	0.0468355	0.94243	FALSE
104020605	0	0.0954382	0	0	1	FALSE
104020628	0	0.228538	0	0	0.9639	FALSE
104020656	0.507491	1.21068	0	0	0.756	FALSE
104020699	0.157743	0	0	0.127538	1	FALSE
104020700	0.0529161	0	0	0.0570445	1	FALSE
104020702	0.13187	0.134825	0	0.426476	1	FALSE
104020712	0	0.0627636	0	0	1	FALSE
104020718	0.208856	0	0	0.0750502	1	FALSE
104020756	0	0.0554761	0	0	1	FALSE
104020757	0.833871	3.3155	0	0	0.25563	FALSE
104020771	0.673607	0.344351	0	0.18154	0.9639	FALSE
104020778	0.17429	0.0593986	0	0.125259	1	FALSE
104020785	0	0.0461074	0	0	1	FALSE
104020802	0.0525812	0.107519	0	0	0.99685	FALSE
104020825	0.404164	0	0	0.145232	1	FALSE
104020849	0	0.271406	0	0	0.99685	FALSE
104020870	0	0.350028	0	0	0.93388	FALSE
104020876	1.99069	1.70966	0	0.343361	0.30905	FALSE
104020883	0.078844	0.214962	0	0	0.71675	FALSE
104020897	0	0.0309248	0	0	1	FALSE
104020926	0.0298843	0	0	0	1	FALSE
104020944	0	0.0886639	0	0	0.93388	FALSE
104020958	0.148945	0.253805	0	0.107044	0.9639	FALSE
104020970	0.519755	0	0	0.160087	0.98444	FALSE
104020975	0	0.124912	0	0	1	FALSE
104021003	0.0743245	0	0	0	1	FALSE
104021008	0.0644017	0	0	0.208279	0.99735	FALSE
104021025	0.0364912	0.298472	0	0	0.79496	FALSE
104021032	0	0.0396299	0	0	1	FALSE
104021043	0	0.0496725	0	0.0523742	1	FALSE
104021067	0.0309608	0	0	0	1	FALSE
104021079	0.0639063	0.0653385	0	0.0688922	1	FALSE
104021091	0	0.33751	0	0	1	FALSE
104021109	0.130036	0	0	0	1	FALSE
104021111	0.0671792	0.0686847	0	0	1	FALSE
104021115	0.144066	0.441885	0	0	0.9639	FALSE
104021187	0.0253373	0.259051	0	0.0273141	0.82918	FALSE
104021200	0.103776	0.318304	0	0.111872	0.88045	FALSE
104021234	0	0	0	0.0345791	1	FALSE
104021236	1.16663	2.27712	0	0	0.15561	FALSE
104021240	0.0493534	0	0	0	1	FALSE
104021273	0	0.0663978	0	0	0.99685	FALSE
104021411	0.285383	0	0	0	1	FALSE
104021415	0.283221	1.15827	0	0	0.93336	FALSE
104021436	0.600566	0	0	0	1	FALSE
104021444	0	0.300969	0	0	1	FALSE
104021457	0.599763	0.613203	0	0	0.89335	FALSE
104021466	0	0.549971	0	0	1	FALSE
104021468	0	0	0	0.567633	0.95868	FALSE
104021499	0	0	0	0.0351675	1	FALSE
104021505	0	0	0	0.0617181	1	FALSE
104021516	0	1.10625	0	0	0.73336	FALSE
104021534	0	0.822	0	0.577806	1	FALSE
104021541	0	0	0	0.169692	1	FALSE
104021542	0.146897	0.150189	0	0	1	FALSE
104021544	0.123792	0	0	0	1	FALSE
104021555	0	0	0	0.260854	1	FALSE
104021565	0.193039	0.986825	0	0.0693665	0.65101	FALSE
104021570	21.4575	215.325	0	0	0.11262	FALSE
104021577	0	0.077689	0	0	1	FALSE
104021586	0.0633379	0.0323787	0	0.0341397	1	FALSE
104021593	0.0862736	0	0	0	0.99685	FALSE
104021604	0.0352691	0.0721189	0	0	0.99685	FALSE
104021652	0.173885	0.177781	0	0.187451	1	FALSE
104021660	0	0.419265	0	0	0.99685	FALSE
104021663	0	0	0	0.0756844	1	FALSE
104021665	0	0.163871	0	0	1	FALSE
104021666	0.0307318	0	0	0	1	FALSE
104021690	0.0682835	0	0	0	1	FALSE
104021707	0	0.740141	0	0	0.86294	FALSE
104021736	0.774377	5.05828	0	0	0.28713	FALSE
104021745	0.0610869	0	0	0.0658528	1	FALSE
104021754	0.0453979	0	0	0.0489398	1	FALSE
104021756	0.371488	2.581	0	0	0.19003	FALSE
104021761	1.17162	0.217795	0	0	0.64347	FALSE
104021775	0	0.0466703	0	0	1	FALSE
104021779	0	0	0	0.0322158	1	FALSE
104021790	0.0767466	0.0588499	0	0	0.85474	FALSE
104021804	1.26644	2.27888	0	0.436877	0.22412	FALSE
104021819	0.0414241	0.169409	0	0	0.93336	FALSE
104021845	0.105162	1.11103	0	0.037789	0.68418	FALSE
104021852	0.243156	0.0621512	0	0.0655316	0.99119	FALSE
104021853	0.0634723	0.194684	0	0	0.9639	FALSE
104021856	0	0.246203	0	0.129797	1	FALSE
104021949	0	0.054217	0	0	1	FALSE
104021960	0.0682835	0	0	0	1	FALSE
104021980	0.0267419	0.0546824	0	0.0864849	1	FALSE
104022004	0	0	0	0.103737	1	FALSE
104022016	0	0.128697	0	0.0904645	1	FALSE
104022022	0.181262	0.185324	0	0.195403	1	FALSE
104022027	0	0	0	0.148169	0.95868	FALSE
104022059	0.0603961	0	0	0	1	FALSE
104022066	0	0.046756	0	0	1	FALSE
104022077	0	0.111763	0	0	1	FALSE
104022092	0	0.0753906	0	0	1	FALSE
104022116	0	0.0631264	0	0	1	FALSE
104022154	2.47332	0.194519	0	0	0.73531	FALSE
104022155	0.634993	0.486917	0	0	0.85474	FALSE
104022160	0.315487	2.04286	0	0.226734	0.74073	FALSE
104022165	0	0.0561278	0	0	1	FALSE
104022186	0	0	0	1.07472	0.99735	FALSE
104022295	0.574053	0.880376	0	0.15471	0.68038	FALSE
104022305	0.0456474	0.0466703	0	0.0492087	1	FALSE
104022332	0.0619473	0.0633356	0	0.0667804	1	FALSE
104022365	0.0735206	0	0	0	1	FALSE
104022371	0.0236915	0.0968898	0	0.0255399	0.99221	FALSE
104022379	0.144233	0.265438	0	0.0621944	0.82326	FALSE
104022425	0	0.051375	0	0.162508	0.99735	FALSE
104022432	0	0.135904	0	0	1	FALSE
104022454	0	0.447053	0	0	1	FALSE
104022456	0.0445858	0.045585	0	0	1	FALSE
104022478	0.117564	0.360594	0	0.126736	1	FALSE
104022489	2.65682	0.517401	0	0	0.50697	FALSE
104022511	5.53855	43.8857	0	0	0.30783	FALSE
104022512	0.0409252	1.6737	0	0	0.6683	FALSE
104022538	0	0.102064	0	0	1	FALSE
104022578	0	0.711126	0	0	0.89586	FALSE
104022580	0.0759862	0	0	0	1	FALSE
104022586	0	0	0	0.0763294	1	FALSE
104022629	0	0	0	0.10468	0.95868	FALSE
104022648	0.346159	0.353917	0	0	1	FALSE
104022722	0.212295	0.217053	0	0	0.75465	FALSE
104022728	0.0664036	0.135783	0	0.0954457	1	FALSE
104022745	0.341417	0.698137	0	0.736109	1	FALSE
104022754	0.150443	0.205087	0	0.0540603	0.94243	FALSE
104022755	0	0	0	0.0861153	1	FALSE
104022784	2.05876	11.1942	0	0	0.21613	FALSE
104022791	0	0.0796313	0	0	1	FALSE
104022822	0.331429	0.0677713	0	0	0.89144	FALSE
104022838	0	0	0	0.260854	0.99735	FALSE
104022857	0.369237	0.377511	0	0.199022	0.9639	FALSE
104022863	0	0.0496725	0	0	1	FALSE
104022864	0	0.364029	0	0	0.9639	FALSE
104022939	0.0331136	0.0677113	0	0	0.99685	FALSE
104022965	0.423628	0.216561	0	0	0.79114	FALSE
104022967	0.932177	3.71195	0	0.105779	0.30905	FALSE
104022994	0.131253	0.402583	0	0.0943287	0.87166	FALSE
104023029	0.322073	0.27863	0	0.0267077	0.47753	FALSE
104023046	0.340086	0.546398	0	0.418994	0.97039	FALSE
104023126	0.624062	0.37884	0	0.294328	0.68775	FALSE
104023127	0.205979	0.691955	0	0.095164	0.54838	FALSE
104023129	0.830782	1.06175	0	0	0.79266	FALSE
104023194	0	0.214736	0	0	1	FALSE
104023198	0.0797551	0.366941	0	0.0429887	0.82882	FALSE
104023225	0.100701	0.308873	0	0.0271394	0.69479	FALSE
104023269	0.191719	0	0	0	1	FALSE
104023275	0.474733	0.364029	0	0	0.85474	FALSE
104023303	0	0.195264	0	0	1	FALSE
104023358	0.530287	0	0	0	1	FALSE
104023381	0.0627795	0	0	0.0676775	1	FALSE
104023410	0.900848	0.657883	0	0	0.68134	FALSE
104023412	0.524705	1.07293	0	0.565641	1	FALSE
104023418	0.0333499	0.102292	0	0	0.9639	FALSE
104023444	0.222073	0.0523962	0	0.0920766	0.91992	FALSE
104023468	0.0592006	0.121055	0	0.0638194	1	FALSE
104023548	0.0657611	0	0	0	1	FALSE
104023560	0	0.109365	0	0	1	FALSE
104023638	0	0.2055	0	0	1	FALSE
104023647	0.216726	0.443165	0	0.467269	1	FALSE
104023671	1.01927	1.11654	0	0.863333	0.89144	FALSE
Novel00011	0.149019	0.114269	0	0.361452	0.98763	FALSE
Novel00012	0.0557988	0.142623	0	0.0300761	0.94248	FALSE
Novel00014	0.00864698	0.00884076	0	0.0652512	0.90004	FALSE
Novel00062	0	0.163346	0	0.0430576	1	FALSE
Novel00063	0.579616	0.740756	0	0.312418	0.83959	FALSE
Novel00203	0	0.05441	0	0	1	FALSE
Novel00211	0	0.0307506	0	0.0648462	1	FALSE
Novel00213	0.0294372	0	0	0.0317338	1	FALSE
Novel00226	1.51708	1.10791	0	0.233634	0.57866	FALSE
Novel00232	0.0874508	0.0894106	0	0	1	FALSE
Novel00252	1.22494	0.601148	0	0.0792306	0.061241	FALSE
Novel00272	0.349394	0.14289	0	1.50661	0.89055	FALSE
Novel00317	1.31407	1.74657	0	0	0.33992	FALSE
Novel00328	0.506346	1.12167	0	1.91048	0.99558	FALSE
Novel00409	1.45716	1.02425	0	1.27631	0.96228	FALSE
Novel00419	0	2.39643	0	0.126338	0.83229	FALSE
Novel00460	0.0764524	0.0390828	0	0	0.99685	FALSE
Novel00461	1.95053	7.75539	0	0.233634	0.37502	FALSE
Novel00491	0.506828	2.67275	0	0	0.22661	FALSE
Novel00588	0	0	0	0.0792565	1	FALSE
Novel00710	0	2.76192	0	0	0.66989	FALSE
Novel00733	0.15858	0.810668	0	0.769284	1	FALSE
Novel00769	1.35387	0.817941	0	0.132681	0.33584	FALSE
Novel00827	0.461546	2.35945	0	0.331703	0.73418	FALSE
Novel00902	0	0.0778473	0	0	1	FALSE
Novel01002	0.316377	1.07822	0	0.113687	0.78129	FALSE
Novel01097	1.16498	1.73249	0	0.22834	0.51192	FALSE
Novel01179	0.179737	1.19447	0	0.0968797	0.73833	FALSE
Novel01232	0.500137	0.767017	0	0.763805	0.99685	FALSE
Novel01239	2.94625	55.6132	0	0	0.20794	FALSE
Novel01240	4.76582	77.0957	0	0.11417	0.35729	FALSE
Novel01241	2.6979	40.1933	0	0	0.40044	FALSE
Novel01242	1.7986	15.4994	0	0	0.45905	FALSE
Novel01266	0.0771624	0.0262972	0	0	0.9639	FALSE
Novel01296	0.0359473	0.0367529	0	0	1	FALSE
Novel01395	0.411958	1.30569	0	0.13323	0.42487	FALSE
Novel01442	1.64409	1.46168	0	0.0770592	0.11955	FALSE
Novel01516	1.74335	33.866	0	0	0.45601	FALSE
Novel01576	1.23059	0.855551	0	0.318383	0.4973	FALSE
Novel01611	0.145751	1.24181	0	0	0.57684	FALSE
Novel01628	1.62224	0.452343	0	0.158982	0.54661	FALSE
Novel01682	0.445062	1.7443	0	0.799642	0.90177	FALSE
Novel01693	0.0744355	0.0570777	0	0.0200607	0.94241	FALSE
Novel01729	0.149841	0.99579	0	0.484592	0.96903	FALSE
Novel01765	0	0.251743	0	0	0.99685	FALSE
Novel01776	0.0521775	2.24057	0	0	0.6649	FALSE
Novel01777	24.8102	158.104	0	0	0.12532	FALSE
Novel01778	0.231011	2.20442	0	0.0830112	0.68418	FALSE
Novel01780	2.94041	5.29682	0	0.905662	0.25763	FALSE
Novel01783	0.0181923	0.093	0	0	0.89506	FALSE
Novel01804	0.235869	1.32635	0	0.889948	1	FALSE
Novel01805	0.287763	1.42202	0	0	0.38932	FALSE
Novel01843	0.754564	0.210402	0	0.369743	0.95662	FALSE
Novel01847	0	0	0	4.89381	0.6444	FALSE
Novel01971	1.51051	1.65468	0	0	0.20791	FALSE
Novel01996	0	0.126514	0	0.133395	1	FALSE
Novel02042	0	0.0182014	0	0	1	FALSE
Novel02060	0.0078269	0	0	0	1	FALSE
Novel02074	0.139477	0.0548472	0	0.520473	0.89506	FALSE
Novel02076	0.038693	0.0237361	0	0.158505	0.90531	FALSE
Novel02092	1.57301	1.17939	0	0.452196	0.68158	FALSE
Novel02149	1.51434	0.387068	0	0	0.45519	FALSE
Novel02160	0.118121	0.664223	0	0	0.64977	FALSE
Novel02161	0.433201	1.24014	0	0.0466998	0.20831	FALSE
Novel02239	0.757611	0.893757	0	0.0628245	0.075722	FALSE
Novel02309	1.59937	3.88362	0	0.431037	0.51412	FALSE
104011211	0.033948	0.0462783	0.00762524	0.0487954	1	FALSE
104014821	0.096586	0.138251	0.00867788	0.0138829	0.40378	FALSE
Novel01369	0.0280854	0	0.00946263	0	1	FALSE
104021764	0.831905	4.2183	0.0104781	0.0027938	0.087313	FALSE
104015241	0.0255189	0.0347877	0.0114639	0.0183399	1	FALSE
104010285	0.558228	3.25709	0.013786	0.00551369	0.17585	FALSE
104009974	0.099827	0.0680427	0.0149485	0.047829	0.93507	FALSE
104009969	0.0447727	0.022888	0.015085	0.0241329	1	FALSE
104010048	0.0675738	0.333926	0.0151781	0.012141	0.58167	FALSE
104013831	0.0457172	0	0.0154032	0	1	FALSE
104018848	0.039229	0.0267387	0.0176229	0.0140965	1	FALSE
104019794	0	0	0.0179142	0	1	FALSE
Novel01498	0.0817908	0.0139373	0.0183715	0.0293907	1	FALSE
104009653	0.0419587	0.085798	0.0188492	0	0.87917	FALSE
104020579	0.178166	0.333958	0.0200094	0	0.25188	FALSE
Novel00474	0.00775064	0.0396217	0.020891	0.025066	1	FALSE
104013801	0.015519	0.0317335	0.0209148	0.0334595	1	FALSE
104023107	0	0.0477191	0.020967	0.067086	0.99671	FALSE
104021507	0.0324877	0.0221438	0.0218917	0.00583705	0.98734	FALSE
104013200	0.414838	1.35723	0.022363	0.500867	0.79742	FALSE
Novel00013	0.0599465	0.0788013	0.0230827	0.0276958	0.91699	FALSE
Novel00219	0.0519239	0.0176958	0.0233258	0	1	FALSE
Novel01020	0.210473	0.215189	0.0236377	0.699588	0.93306	FALSE
104010094	0.250487	0.237808	0.0241128	0.0385757	0.58839	FALSE
104009970	0.118293	0.251192	0.0245266	0.0294282	0.47317	FALSE
104011331	0	0.559361	0.0245775	0	0.79747	FALSE
104021138	0.0190692	0	0.0256995	0.185013	0.72741	FALSE
Novel02009	0.0763743	0.0976073	0.0257323	0.0823329	1	FALSE
Novel01431	0.00652732	0.033368	0.0263905	0.0351828	0.99006	FALSE
104012062	0.219502	0.204019	0.0268929	0	0.54698	FALSE
104018200	0.0150302	0.0256118	0.0270082	0	1	FALSE
Novel01852	0.220887	0.256634	0.0270626	0.0757657	0.55944	FALSE
104016708	0.246971	0.0420842	0.0277367	0.199679	1	FALSE
Novel01053	0.0825508	0.0844008	0.0278133	0.0222478	0.96292	FALSE
104010778	0	0.0215402	0.0283932	0.0227117	1	FALSE
104018533	0.0843434	0.194025	0.0284173	0.0681928	0.93872	FALSE
104009982	0.0481492	0.0656377	0.0288402	0.0230692	0.92318	FALSE
104013472	0	0.0442524	0.0291657	0.0233296	1	FALSE
104017235	0.584651	3.5201	0.0291826	0.0933726	0.48294	FALSE
104017542	0.108995	0.1783	0.0293783	0.117498	0.99519	FALSE
104013902	0.0674823	0.0459964	0.0303152	0.0484981	1	FALSE
104010074	0.0600385	0.038365	0.0303425	0.0566323	1	FALSE
104021194	0.0909892	0.348856	0.0306564	0.024522	0.70001	FALSE
104022564	0.439282	0.378212	0.0311588	0.0498478	0.42064	FALSE
104012361	0.763672	3.86252	0.0311877	0.0311838	0.25885	FALSE
104012678	0.536741	1.45543	0.0314506	0.125786	0.25073	FALSE
104014886	0.0354138	0.229314	0.031818	0.0127256	0.77288	FALSE
104009045	0.0479759	0.0735765	0.0323284	0.0517189	1	FALSE
104010019	0	0.0245491	0.0323595	0	1	FALSE
104018893	0.0123414	0.018927	0.0332649	0.0465649	0.88755	FALSE
104023685	0	0.0255331	0.0336565	0.107687	0.9251	FALSE
104022140	0.18098	0.237903	0.0348436	0	0.68705	FALSE
104017400	0	0.239393	0.0350618	0.0560918	0.97803	FALSE
104014215	0.286676	1.30563	0.0351229	0.252853	0.72837	FALSE
104011265	0.130672	0.32064	0.0352211	0.0563467	0.81175	FALSE
104011260	0	0	0.0356195	0.085476	0.89708	FALSE
104017622	0.373986	0.901293	0.0360013	0.11519	0.35239	FALSE
104019719	0.0267706	0.246335	0.0360786	0.0577185	0.96088	FALSE
104017395	0.376474	0.728581	0.0362408	0.0724725	0.08856	FALSE
104009221	0.0138541	0.0141645	0.0373421	0.0149349	1	FALSE
104023356	0	0.142623	0.0375998	0.15038	1	FALSE
104010180	0.335921	0.286208	0.0377265	0.211242	0.91331	FALSE
104015467	0.226405	0.202544	0.0381406	0.0610173	0.85291	FALSE
104015465	0.0430457	0.205382	0.0386749	0.015468	0.80985	FALSE
104012389	0.230506	0.0883769	0.0388314	0	0.82185	FALSE
104016197	0.0866401	0.0885817	0.0389214	0.0311332	1	FALSE
104017112	0.347769	0.770386	0.0390572	0.374902	0.82422	FALSE
104011662	0.131381	0.283576	0.039347	0.110158	0.84958	FALSE
104010873	0	0	0.0394703	0.0473583	0.83856	FALSE
Novel00545	0.0300464	0.0153599	0.0404933	0.0647811	0.9639	FALSE
104019801	0.0602744	0.0616252	0.0406157	0.129954	1	FALSE
104019562	0.0909985	0.155063	0.0408793	0	0.90873	FALSE
Novel02354	0.0308969	0.0737083	0.0416395	0.0499611	1	FALSE
104020748	0.154676	0	0.0416912	0	0.98755	FALSE
Novel01858	0.17808	0.063329	0.0417387	0.00834668	0.62646	FALSE
Novel01435	0.0155545	0.0636123	0.0419253	0.033536	1	FALSE
104014752	0.00623554	0.0191258	0.042018	0.0403322	0.85118	FALSE
104021246	0.0625694	0.159929	0.0421622	0.0674509	1	FALSE
104011150	0	0.0960377	0.0421975	0.135015	0.99671	FALSE
104019929	0.0470156	0.160231	0.0422417	0.0506836	0.9639	FALSE
104016081	0.130593	0.105197	0.0426665	0.038395	0.6649	FALSE
104020800	0.641531	0.623112	0.0432293	0.345791	0.7571	FALSE
104010017	0.514992	2.27067	0.0433782	0.104095	0.47221	FALSE
104009190	0.0974842	0.265784	0.0437929	0.10509	0.97199	FALSE
104022061	0.181122	0.117842	0.0443812	0.0532507	0.87649	FALSE
104022507	0.199921	0.272535	0.0449053	0.0359197	0.82075	FALSE
104018218	0	0.0342961	0.0452075	0	1	FALSE
104020477	0	0.205961	0.0452481	0.0361939	1	FALSE
104010071	0.134358	0.240396	0.0452685	0.0362102	0.89085	FALSE
104011357	0.236241	0.207031	0.045483	0.0909545	0.81478	FALSE
104017926	0.743648	0.933112	0.045555	0.218636	0.4329	FALSE
104018776	0.44263	0.348115	0.0458869	0.0367049	0.59819	FALSE
104011038	0.239539	0.314881	0.0461179	0.221338	0.97313	FALSE
104020152	0.139043	0.213239	0.0468469	0	0.85306	FALSE
104016163	0.191318	0.0889114	0.0468795	0.0187495	0.82499	FALSE
104014738	0	0.142756	0.0470437	0.0376302	1	FALSE
104014103	0.0874917	0.930305	0.0471648	0.0188635	0.70001	FALSE
104022448	0.0350541	0	0.0472422	0	1	FALSE
104022566	0.30007	0.433122	0.0475768	0.0570849	0.45205	FALSE
104014113	0.123734	0.560243	0.0476442	0.0381106	0.63522	FALSE
104019345	0	0.0364029	0.0479846	0	1	FALSE
104019283	0.0358096	0.146448	0.0482603	0	0.98838	FALSE
Novel01046	0.89524	0.402733	0.0482603	0.23162	0.64698	FALSE
104011820	2.812	13.1219	0.0485861	0	0.105	FALSE
104013136	0.0360687	0.221262	0.0486095	0	0.93872	FALSE
104019287	0	0	0.0488215	0	1	FALSE
104021698	0.158128	0.211417	0.0491789	0	0.51641	FALSE
104010624	0.0371992	0.836723	0.0501331	0.120304	0.87795	FALSE
104020087	0.223306	0.190259	0.0501581	0.120364	0.97147	FALSE
Novel00644	1.15721	0.572486	0.0503083	1.08652	1	FALSE
104017324	0.319532	0.0768688	0.0506624	0.0405248	0.77937	FALSE
104015036	0.0378776	0.116179	0.0510474	0	1	FALSE
104020521	0	0	0.0513204	0	0.99221	FALSE
104012517	0.419844	0.468276	0.0514383	0	0.49634	FALSE
104023550	0	0	0.0514645	0	1	FALSE
104016563	0.191523	0.117489	0.0516227	0	0.90698	FALSE
104019042	0.616981	0.512531	0.0519688	0.166279	0.67887	FALSE
104016504	0.00966401	0.0592835	0.0520965	0.010418	1	FALSE
104011665	0	0	0.0522382	0	1	FALSE
104014181	0.136906	0.179967	0.0527165	0.10542	0.97147	FALSE
104011183	0.0395401	0	0.053288	0	1	FALSE
104021299	0	0	0.0534009	0	1	FALSE
104014781	0.0396871	0.243459	0.053486	0.0855668	1	FALSE
Novel01286	0.675756	0.325129	0.0535713	1.2427	0.97295	FALSE
Novel02025	0.199601	0.734665	0.0538001	0.172139	0.79504	FALSE
Novel01519	0	0.0204693	0.0539634	0	0.97114	FALSE
104014745	0.0400914	0.0409898	0.0540309	0.0864385	1	FALSE
104009338	0.0802688	0.164135	0.0540889	0	0.9639	FALSE
104017985	0.0803839	0.260253	0.0541664	0.0433277	0.79585	FALSE
104021737	0.48239	5.9595	0.0541761	0	0.50246	FALSE
104022654	0.120597	0.5343	0.0541761	0	0.6892	FALSE
Novel02297	0.683386	0.5754	0.0541761	0.520025	0.91409	FALSE
104014542	0.322113	0.123499	0.0542636	0.0434054	0.88989	FALSE
104012615	0.0403292	0	0.0543514	0.0434757	1	FALSE
104020745	0.121381	0	0.0545279	0.0436168	1	FALSE
104010602	0.608549	0.331833	0.0546758	0.131205	0.74073	FALSE
104009931	0.409252	0.251054	0.0551547	0.132354	0.87694	FALSE
104016454	0	0.0420033	0.0553668	0.132864	0.96381	FALSE
104022914	0.0206206	0.0632482	0.0555806	0.0222294	1	FALSE
104016681	0.247995	0.33807	0.0557035	0.133671	0.91992	FALSE
104009266	0	0.0423289	0.055796	0	1	FALSE
104009825	0.38813	0.297621	0.0560443	0.119546	0.60606	FALSE
104014138	0.208042	0.212705	0.0560754	0.76253	0.90469	FALSE
104021530	0.752302	0.940085	0.0563262	0.0901105	0.33217	FALSE
104017504	0.0842009	0.344351	0.0567385	0	0.85316	FALSE
104011509	0.0843434	0.344934	0.0568345	0.318233	1	FALSE
104020803	0.0424591	0.130232	0.0572218	0	1	FALSE
104019765	0	0.0217361	0.0573031	0.0229184	0.99685	FALSE
104022785	0.127595	0.391362	0.0573194	0.0458498	0.86604	FALSE
104021140	0.29874	0.567236	0.0575157	0.13802	0.80356	FALSE
104017557	0.0427015	0.261951	0.0575486	0	0.93872	FALSE
104023067	0.171099	0.1312	0.0576474	0	0.93743	FALSE
104023677	0.0344168	0.0791731	0.057979	0.0278264	1	FALSE
104013791	0.0860914	0	0.0580124	0.0464041	1	FALSE
104019143	0.344962	0	0.0581128	0.0464844	0.96122	FALSE
104008613	0.152061	0.0888391	0.0585518	0.093671	1	FALSE
104012459	0.0436488	0.223135	0.0588252	0.0941084	1	FALSE
104021937	0.0872976	0.089254	0.0588252	0.0470542	1	FALSE
104015359	0.408821	0.626974	0.059032	0.314797	0.69895	FALSE
104009282	0.351654	0.0898836	0.0592402	0.0947724	0.95868	FALSE
104020091	0	0.0451809	0.0595553	0	1	FALSE
104010707	0	0	0.0595905	0.0476664	0.99671	FALSE
104020380	0.177637	0.302697	0.0598501	0.15958	0.8966	FALSE
104011587	0.133678	0.151859	0.0600522	0.224167	1	FALSE
104012348	0.357539	1.23374	0.0602317	0.192717	0.61034	FALSE
104019934	0.0448802	0.045886	0.0604847	0.193527	0.9639	FALSE
104010134	0.269443	0.229568	0.0605211	0.193643	0.99735	FALSE
104011429	0	0.0919375	0.0605939	0.193876	0.9639	FALSE
104021371	0.113598	0.185831	0.0612383	0.0244922	0.89192	FALSE
104022782	0	0.0466703	0.0615187	0	1	FALSE
104021015	0.0609376	0	0.0615939	0.0328459	1	FALSE
104020248	0.137572	0.09377	0.0618016	0.0741526	1	FALSE
104009131	0.0459843	0	0.0619727	0.0495719	1	FALSE
104011920	0.0461546	0.0471889	0.0622022	0.099511	1	FALSE
104008636	2.58785	13.0875	0.0622791	0.099634	0.25229	FALSE
104021791	0.531762	0.496403	0.0623176	0.249239	0.71389	FALSE
104021037	0.138978	0.142093	0.0624334	0.0998809	1	FALSE
Novel01965	0.015458	0.0790221	0.062498	0.0999841	0.9639	FALSE
104013102	2.04723	0.76113	0.0627054	1.30411	0.94251	FALSE
104022055	0.0930559	0.190283	0.0627054	0.25079	1	FALSE
104014407	0.327325	0.525895	0.0630191	0	0.63191	FALSE
Novel01717	1.12507	1.0065	0.0631772	0.606424	0.73543	FALSE
104009766	0.0939327	0.0480189	0.0632962	0	1	FALSE
104018845	0.0940508	0.384634	0.0633758	0	0.85316	FALSE
104011930	0.942286	1.25242	0.0634956	1.06659	0.92101	FALSE
104021081	0.0158951	0	0.064265	0.0856759	0.8011	FALSE
104008974	0.287579	0.294023	0.0645946	0.155007	0.95868	FALSE
104022097	0.817952	0.688703	0.064844	0.103737	0.5036	FALSE
104020174	0.0722419	0.147722	0.0649067	0.0259594	0.97498	FALSE
104016381	0.0482079	0	0.0649694	0.207876	0.79777	FALSE
104021778	0.0964157	0.345018	0.0649694	0.051969	0.94145	FALSE
104013599	0.0242761	0.148921	0.0654335	0	0.9807	FALSE
104014184	0.341084	0.174364	0.065668	0.0787917	0.82097	FALSE
104013348	1.12107	0.498344	0.0656894	0.367814	0.74073	FALSE
104009070	0.634061	1.14694	0.0657323	0	0.21698	FALSE
104009300	0.292835	0.349296	0.0657752	0.315681	1	FALSE
Novel02067	0.146417	0.449095	0.0657752	0.89443	0.94243	FALSE
104016938	0	0.0250314	0.0659906	0.0791787	0.92159	FALSE
104009924	0.0740301	0.0252297	0.0665133	0	1	FALSE
104017172	0	0	0.0665133	0	1	FALSE
104021794	0.542887	0.807351	0.0665133	0.0532039	0.50722	FALSE
104012440	0.549048	0.510321	0.0672681	0.0538077	0.64818	FALSE
104013912	0	0	0.067313	0.107687	0.95224	FALSE
104015132	0.250739	0.61526	0.0675839	0.648723	1	FALSE
104020398	0	0	0.067857	0	1	FALSE
104020211	0.101178	0.362058	0.0681783	0	0.87973	FALSE
104011717	0.202836	0.933217	0.0683402	0.0546652	0.61086	FALSE
104009418	0.811619	0.881671	0.0683633	0.164051	0.53963	FALSE
104011426	0.304564	0.103796	0.0684098	0.0547209	0.96186	FALSE
104023270	0.0507606	0.622778	0.0684098	0	0.81074	FALSE
104017596	0.0508296	0	0.0685028	0.0547953	1	FALSE
104011711	0.0407413	0.124963	0.0686334	0.0219599	0.96728	FALSE
104014344	0.356778	0.312663	0.0686896	0	0.77288	FALSE
Novel00057	0.509682	0.156331	0.0686896	0.109889	0.89355	FALSE
104008904	0	0	0.0689716	0.275852	0.80167	FALSE
104015259	0.153638	0	0.0690189	0.110416	1	FALSE
104015992	0.461546	0.629185	0.0691136	0.442271	0.95513	FALSE
104019326	0.230773	0.314593	0.0691136	0.13821	0.89473	FALSE
Novel00616	0.0641476	0.118053	0.069161	0.0138305	0.94879	FALSE
104010628	1.13055	4.99132	0.0692561	0	0.24806	FALSE
104013146	0.411109	0.210161	0.0692561	0.110796	0.91985	FALSE
104016457	0.463772	2.63425	0.069447	0.555506	0.79496	FALSE
104009980	0.206834	0.317203	0.0696871	0.111485	0.96017	FALSE
104016453	0.888258	0.213686	0.0704176	0.168981	0.7816	FALSE
104017356	0.0702729	0.0538858	0.0710298	0.397717	0.73739	FALSE
104016186	0.0529723	0.135399	0.0713904	0	0.98049	FALSE
104015053	0.106057	0.433736	0.0714664	0.171498	0.99101	FALSE
104021253	0.0530287	0	0.0714664	0	1	FALSE
104023635	0.371201	0.813256	0.0714664	0.0571659	0.62782	FALSE
104014019	0.0531417	0	0.0716187	0.0572878	1	FALSE
104016330	0.106283	0.325996	0.0716187	0.458302	1	FALSE
104009124	1.54882	1.36511	0.0719768	0.518168	0.25065	FALSE
104021948	0.267419	0	0.0720798	0.115313	1	FALSE
104020318	0.134141	0.411443	0.0723126	0.0578428	0.80167	FALSE
104017000	0	0	0.0723905	0	1	FALSE
Novel01504	0.197568	0.422354	0.0726166	0.232344	0.91992	FALSE
104009672	0	0	0.0728616	0	1	FALSE
104017297	0	0	0.07302	0	1	FALSE
Novel00431	0	0.0277079	0.0730464	0.0584298	0.96103	FALSE
104009654	0.136642	0.153674	0.0736605	0.132572	1	FALSE
104021610	0.273284	0.167645	0.0736605	0	0.90698	FALSE
104013858	0.164874	0	0.0740666	0	0.99842	FALSE
104015326	0.110935	0.453686	0.0747534	0.717542	0.9639	FALSE
104019987	0.389429	0.113759	0.0749759	0.359839	1	FALSE
104011359	0.463836	0.455262	0.0750131	0.180009	0.64363	FALSE
104010484	0.782351	1.19983	0.0753121	0.0602421	0.33533	FALSE
104021851	0.0558822	0	0.0753121	0	1	FALSE
Novel00579	0.894116	0.571345	0.0753121	0.120484	0.61086	FALSE
Novel01503	0.617473	0.918271	0.0756513	1.27078	1	FALSE
104013208	0.452126	0.346694	0.076166	0	0.74219	FALSE
104013319	0	0	0.076397	0	0.99221	FALSE
104013078	0.0854194	0.0582224	0.0767461	0	1	FALSE
104015079	0.171099	0	0.0768631	0	1	FALSE
104019040	0.0571203	0.0584003	0.0769806	0	1	FALSE
104010935	0.375403	0.508973	0.076989	0.175953	0.42694	FALSE
104015321	0.114328	0.11689	0.0770394	0	1	FALSE
104015651	0.34536	0.17655	0.0775732	0.0620507	0.93997	FALSE
104018317	0.230506	0.0883769	0.0776629	0	0.8849	FALSE
104014010	0.115386	0	0.0777528	0.124389	1	FALSE
104015688	0.0577378	0.0590317	0.0778128	0.0622424	1	FALSE
Novel00408	0.664497	0.679389	0.0778729	0.436033	0.80277	FALSE
Novel00484	1.04008	0.236309	0.0778729	0.249162	0.81855	FALSE
104017133	0.135314	0.0790548	0.0781548	0.187548	0.99685	FALSE
104010849	0	0	0.0786019	0.0628735	0.99671	FALSE
104014799	0	0.0596768	0.0786632	0	1	FALSE
Novel01067	0.467315	0.656958	0.0787247	0.314859	0.8966	FALSE
104021272	0.586435	0.239831	0.0790334	0.695406	1	FALSE
104013047	0.0881034	0.270233	0.0791576	0.158295	1	FALSE
104015986	0.251752	0.231655	0.0791664	0.0633252	0.59518	FALSE
104009177	0.472483	1.14729	0.0795952	0.254673	0.7147	FALSE
Novel00291	0.0237329	0.0606618	0.0799616	0.0255845	1	FALSE
104009232	0.178877	0.548656	0.0803569	0.0642774	0.71611	FALSE
104016502	0.268636	0.152587	0.0804532	0	0.81493	FALSE
104008933	0.736556	0.915887	0.0804853	0.0858401	0.083877	FALSE
104020909	0	0	0.0805818	0	0.99221	FALSE
Novel00462	0.0598962	0.0204128	0.0807217	0.0645692	0.99441	FALSE
104018157	0.479298	0.551293	0.0807433	0.129173	0.81136	FALSE
104018905	0.120113	0.0614024	0.0809378	0.258968	0.99671	FALSE
104018159	0.602016	1.16946	0.0811333	0.324492	0.72609	FALSE
104021599	0	0.0616003	0.0811987	0.129902	0.99685	FALSE
104011224	0.211216	0.0616998	0.0813298	0.0325278	0.97392	FALSE
Novel00406	0.910354	0.496403	0.0817919	0.654252	0.96469	FALSE
Novel01626	0.974207	0.435767	0.0820583	0.328192	0.82621	FALSE
104009742	2.22422	2.05601	0.0821252	1.05107	0.33316	FALSE
104016190	0.428659	0.187828	0.0825287	0.85819	0.94988	FALSE
104016698	0	0.0626094	0.0825287	0.198044	0.96381	FALSE
104021241	0.122474	0.125219	0.0825287	0.264059	1	FALSE
Novel00023	0.184315	0.12563	0.0828	0.132463	1	FALSE
104018754	1.12371	5.51108	0.0828194	0.0757111	0.32755	FALSE
104008599	0.123079	0.314593	0.0829363	0	0.93846	FALSE
104022062	0	0.283133	0.0829363	0	0.94415	FALSE
104019211	0.185075	0.44152	0.0831416	0.13301	0.96025	FALSE
104018585	0.0927673	0.126462	0.0833479	0	0.98019	FALSE
104021525	0.278648	0.316547	0.0834514	0.100129	0.85626	FALSE
104009592	0.27969	0.571915	0.0837636	0.0335012	0.58437	FALSE
104010564	0.683686	0.190638	0.0837636	0.0670024	0.81855	FALSE
Novel01689	0.623087	0.89187	0.083973	0.26868	0.77495	FALSE
104014608	0.852974	2.0845	0.0841132	0.246701	0.2204	FALSE
104022893	0.187395	0	0.0841834	0.336691	0.9639	FALSE
104018684	0.0626218	0	0.084395	0	1	FALSE
Novel01798	0.0835657	0.106798	0.0844657	0.112607	1	FALSE
104012035	0	0.128697	0.0848212	0.0678484	1	FALSE
104015148	0.504992	0.451771	0.0850718	0	0.43136	FALSE
104022646	0.189773	0.0646751	0.0852518	0.136386	1	FALSE
104021848	0.633111	0.25892	0.0853239	0.409503	0.99893	FALSE
104013435	0.254538	0.325302	0.0857596	0	0.87861	FALSE
104013696	1.14737	1.43377	0.0859059	0.412296	0.5805	FALSE
104014591	0.0637429	0.4562	0.0859059	0.068716	0.96381	FALSE
104023539	0	0	0.0861261	0	1	FALSE
104013154	0.256282	0.589558	0.0863475	0.0690693	0.84345	FALSE
104022779	0.66415	1.48949	0.0866197	0.138574	0.1162	FALSE
104011631	0	0.065845	0.0867938	0	1	FALSE
104021806	0.579616	0.724295	0.0867938	0.277705	0.84318	FALSE
104017672	1.48337	5.93457	0.0869186	0.0231754	0.16815	FALSE
104016359	0.0645129	0.659586	0.0869436	0.34773	1	FALSE
104009046	0.129137	0.264062	0.0870186	0.139212	1	FALSE
104017824	0.776163	1.52098	0.0871692	0.0697265	0.33584	FALSE
104019148	0.713954	1.32719	0.0874719	0.139937	0.50711	FALSE
104010469	0.347063	1.13106	0.0877002	0.163686	0.55959	FALSE
104014175	0.0650743	0.199598	0.0877002	0	1	FALSE
104017255	0.0651878	0.199946	0.0878532	0.0351368	0.99671	FALSE
104013300	0.0652447	0	0.0879298	0.14067	0.99685	FALSE
104015884	0.097867	0.0333534	0.0879298	0	1	FALSE
104021662	0	0.0445101	0.0880066	0.0234655	0.99671	FALSE
Novel00970	1.00188	0.979792	0.0880579	0.446104	0.4691	FALSE
Novel00622	0.982959	0.535993	0.0883151	0	0.49379	FALSE
104012105	0.197805	0.202238	0.0888603	0.142159	1	FALSE
104016517	0.264674	0.202954	0.0891748	0.0475539	0.82077	FALSE
Novel01512	0.794374	1.11674	0.0892143	0.0713624	0.1567	FALSE
104009517	0.331429	1.4232	0.089333	0.119096	0.58879	FALSE
104013603	0.0669986	0.137	0.0902935	0	1	FALSE
104022274	0.0669986	0.0685	0.0902935	0.216677	0.99685	FALSE
104013586	0.184618	0.42899	0.0904759	0.199022	0.89166	FALSE
104016321	0.0671792	0	0.0905369	0	1	FALSE
104012815	0	0.0344351	0.0907816	0	1	FALSE
104009733	0	0	0.091275	0	1	FALSE
104018860	0.304771	1.10791	0.091275	0.109516	0.57635	FALSE
104012382	0.135515	0.34638	0.0913163	0.0365219	0.87128	FALSE
104012478	0	0.138867	0.0915237	0.146419	0.99441	FALSE
104014047	1.42679	1.80609	0.0915653	0.292972	0.092014	FALSE
104015005	0.034002	0	0.0916485	0.109964	0.92159	FALSE
104020093	0.0680969	0.278492	0.0917737	0.0734097	1	FALSE
104015403	0.204477	0.278746	0.0918574	0.0734766	0.9826	FALSE
104011553	0	0.104577	0.0918993	0.14702	0.9639	FALSE
104017606	0.136567	0	0.0920252	0	1	FALSE
104022795	0.273134	0.314162	0.0920252	0.294443	1	FALSE
Novel00323	0.787057	0.769708	0.0922358	0.516455	0.81175	FALSE
104017056	0.137193	0.140268	0.0924473	0	1	FALSE
104011326	0.0688494	0	0.0927878	0	1	FALSE
104013467	1.65315	1.44371	0.0928306	0.631168	0.38881	FALSE
104018144	0	0	0.0930449	0	1	FALSE
104022135	0.0692319	0.106175	0.0933033	0.0746332	1	FALSE
104016758	0.739158	0.755722	0.0933898	0.572718	0.8185	FALSE
104009831	0.417323	0.497788	0.0937373	0.149961	0.68114	FALSE
104017563	0.279255	0.0713782	0.0940874	0.0376302	0.95868	FALSE
104013358	0.769387	1.00116	0.0942634	0.754012	0.94497	FALSE
104014498	0.0704053	0.0719831	0.0948847	0.0758982	1	FALSE
104019710	0.0706047	0.072187	0.0951535	0	1	FALSE
104018422	0.284569	0.290946	0.0958778	0.0766926	0.8744	FALSE
104013921	0	0	0.0959691	0	1	FALSE
104015585	0.0534838	0.0911374	0.0961064	0.0192189	1	FALSE
104021101	0	0	0.0964283	0	1	FALSE
104020038	0.393623	1.20733	0.0964514	0.154303	0.49217	FALSE
104013526	0	0	0.0968919	0.155007	0.95224	FALSE
Novel00772	0.17489	2.76628	0.0970519	12.1882	0.8492	FALSE
104017777	0.144275	0.221262	0.0972191	0.0388827	0.95868	FALSE
104008641	0.794661	1.3295	0.09736	0.700903	0.86294	FALSE
104021926	0.0722419	0.0738609	0.09736	0.103838	1	FALSE
104011760	0.0361734	0	0.0975013	0	1	FALSE
104013981	0.339755	0.248121	0.0981184	0.0784848	0.80985	FALSE
104015767	0.786291	6.69926	0.0981184	0.0470909	0.48588	FALSE
104013436	0.365328	0.298812	0.0984699	0.367575	1	FALSE
104020075	0.146179	0.149455	0.098502	0.157583	1	FALSE
104016061	0	0.0749471	0.0987917	0.158047	0.99685	FALSE
104017772	2.71226	23.4584	0.0987917	0	0.33157	FALSE
104012055	0.698445	1.898	0.0990832	0.0396283	0.12735	FALSE
104015938	0.147914	0.0756143	0.0996712	0.0797269	1	FALSE
104018141	0.332971	0.718691	0.0997205	0.11965	0.69479	FALSE
104016868	0.0740484	0.340685	0.0997946	0.0199564	0.80585	FALSE
104012772	0.22231	0.303057	0.0998688	0.0798849	0.9826	FALSE
104022366	0	0	0.100266	0	1	FALSE
104017920	0	0	0.101071	0.0808464	0.99671	FALSE
104010708	0.675636	0.307012	0.101172	0.161855	0.8939	FALSE
104016713	0.262747	0.11513	0.101172	0.121391	1	FALSE
104022530	0.150443	0.30763	0.101376	0.0810904	1	FALSE
104011720	0.112946	0.500402	0.101478	0.040586	0.82737	FALSE
Novel00673	0.910909	1.39698	0.102302	0.327325	0.65847	FALSE
104008855	0.303945	0.388445	0.102406	0	0.87861	FALSE
104012656	0.151972	0.233067	0.102406	0.0819145	1	FALSE
104013252	0.722603	2.79965	0.10251	0.0409989	0.33992	FALSE
104022142	0.35125	0.437191	0.102908	0.181095	0.73833	FALSE
104013192	0	0.0392031	0.103351	0	1	FALSE
104012859	0.633485	1.31499	0.103484	0.310413	0.30149	FALSE
104017012	0.0771624	0.0788917	0.103991	0	1	FALSE
104014559	0.21874	1.23661	0.104045	0.0970964	0.68492	FALSE
104011852	0.777239	0.635726	0.104748	0.837878	1	FALSE
104008648	0	0.239643	0.105295	0.421128	0.9639	FALSE
104009473	0.31252	0.239643	0.105295	0.0842256	0.98212	FALSE
104012299	0	0.399405	0.105295	0	0.98907	FALSE
104018106	0	0	0.105295	0.0842256	0.7909	FALSE
104009892	29.3433	439.745	0.105737	0.0845791	0.20008	FALSE
Novel02054	0.0285902	0.109616	0.10596	0.0770518	0.96639	FALSE
104014900	1.21994	0.603521	0.106071	0.381808	0.65029	FALSE
104019836	0.184034	0.510715	0.106295	0	0.60606	FALSE
104019911	0.236615	0.161279	0.106295	0	0.98783	FALSE
104014628	0.316824	0.566867	0.106745	0.256156	0.97178	FALSE
Novel01924	1.34793	1.216	0.106859	0.42738	0.67559	FALSE
104008637	0	0.243459	0.106972	0.0855668	1	FALSE
104020151	0	0.023378	0.107855	0	0.92495	FALSE
Novel01664	0.186859	0.10917	0.107927	0.201438	1	FALSE
104013004	0.0268187	0.109679	0.10843	0.144555	0.9639	FALSE
104021823	0.161143	0.659017	0.108586	1.82401	0.89085	FALSE
104009390	0	0	0.108703	0	1	FALSE
104010647	0.0968529	0.247558	0.108773	0.0696061	0.94974	FALSE
104010044	0	0.0826444	0.108938	0	1	FALSE
104015474	0	0.110192	0.108938	0.174279	0.91331	FALSE
104010917	0.243024	0.538352	0.109174	0.261984	0.95855	FALSE
Novel01064	1.37863	1.74118	0.109292	0.262269	0.44063	FALSE
104010555	0.162368	0.539521	0.109411	0.175036	0.93306	FALSE
Novel02006	0.0649895	0.0996689	0.109482	0.21018	0.87871	FALSE
Novel01448	0.488164	0.831839	0.109649	1.42526	0.97916	FALSE
104013592	0.651121	0.305118	0.109689	0.17548	0.74241	FALSE
104019425	0	0	0.109769	0	1	FALSE
Novel01926	0.40769	0.666923	0.109888	1.05479	1	FALSE
104015579	0.0822557	0.126149	0.110855	0.13301	1	FALSE
104011097	0	0	0.111039	0	0.99221	FALSE
104009750	0.635743	0.926837	0.111065	0.291905	0.30803	FALSE
104016711	0.0826192	0.168941	0.111345	0	1	FALSE
104022780	0.165972	0.339383	0.11184	0.268381	1	FALSE
Novel01758	0.308381	0.291038	0.111893	0.102289	0.71597	FALSE
104019773	0	0.0426834	0.112527	0	1	FALSE
104010258	0	0	0.112715	0	1	FALSE
104009616	0	0	0.112968	0.0903631	0.89118	FALSE
104019629	0.503504	0.171596	0.113095	0	0.90631	FALSE
104010400	0.337945	0.691038	0.113862	0.546467	1	FALSE
104017568	0.297213	0.260463	0.114444	0.595032	0.97572	FALSE
Novel01074	0.255189	0.347877	0.114639	0.779446	0.92798	FALSE
104020740	0	0	0.1149	0	1	FALSE
104022238	0.0855497	0.0874668	0.115295	0	1	FALSE
Novel01596	1.1977	0.393601	0.115295	0.322784	0.74073	FALSE
104017092	0.644758	0.571313	0.115858	0.0231687	0.21817	FALSE
104012006	0.344829	0.587594	0.116181	0.154888	0.756	FALSE
104014296	0.432199	1.06052	0.116494	0.186367	0.81175	FALSE
104019742	0.129885	0.0885304	0.116697	0.140018	1	FALSE
104021659	0.476797	0.221583	0.116832	0.280361	0.99636	FALSE
104016575	0	2.57185	0.1169	0	0.80094	FALSE
104021250	0.203102	0.177988	0.117308	0	0.88922	FALSE
104009853	0.174493	0.713615	0.117582	0	0.85316	FALSE
104020147	0.0438794	0.179451	0.118272	0.0473027	1	FALSE
104014301	0.527791	1.16917	0.11855	0.379312	0.85932	FALSE
104018377	0.0528787	0.108127	0.118774	0.0190014	1	FALSE
104014531	0.440863	0.0901486	0.11883	0	0.96353	FALSE
104009940	0.352899	0.586312	0.1189	0	0.64526	FALSE
104014731	0	0	0.119111	0	1	FALSE
104021965	0.441906	0.451809	0.119111	0.190553	0.96003	FALSE
104012990	0	0	0.119252	0	1	FALSE
Novel01681	0.664232	1.42615	0.119358	0.739923	0.8011	FALSE
104011387	0.265772	0.271728	0.119393	0.0955022	1	FALSE
104010219	0.532174	1.45093	0.119534	1.14739	1	FALSE
104018838	0.532174	0.181367	0.119534	0.478078	1	FALSE
104017141	0.800159	0.636293	0.119819	0	0.38597	FALSE
104022758	1.11265	0.409532	0.119961	0.0479785	0.43336	FALSE
Novel02312	0.254321	0.273022	0.119961	0.0137081	0.59518	FALSE
Novel02073	0.329294	0.301604	0.120193	0.192284	0.79571	FALSE
104023494	0	0.0913334	0.120391	0.288903	0.96381	FALSE
104021314	0.359906	0.64395	0.121261	0.0969963	0.89085	FALSE
104014839	0.181262	0.463309	0.122143	0.0977017	0.98308	FALSE
104015444	0.0679731	0.231655	0.122143	0.0244254	0.9639	FALSE
104010221	0.425523	0.590437	0.122887	0.0655316	0.59314	FALSE
104023487	0	0	0.123037	0	0.99221	FALSE
104011576	0.0609128	0.249111	0.123138	0	0.95809	FALSE
104019061	0.517969	0.685335	0.123188	0.0656918	0.48724	FALSE
104011225	0.320706	0.0936839	0.12349	0.197559	1	FALSE
104019863	0.206168	0.257631	0.12349	0.0987793	0.93872	FALSE
104013374	0.296343	0.940296	0.123945	0.385559	0.83338	FALSE
104016225	0.0307951	0.110198	0.124507	0.0829941	0.98424	FALSE
104009274	0.369922	0.0472765	0.124635	0	0.9351	FALSE
104016802	0	0.0945529	0.124635	0	1	FALSE
104014807	0.0928825	0.094964	0.125177	0.100129	1	FALSE
Novel02000	0	0	0.125333	0	1	FALSE
104017257	0.279516	0.14289	0.125567	0.0502205	0.97424	FALSE
104019018	0.560078	0.0954382	0.125802	0.100629	0.98178	FALSE
104019070	0.70207	0.789583	0.126157	0.201825	0.45322	FALSE
104009690	3.3731	3.2571	0.126275	1.01007	0.33217	FALSE
104017025	0.0468486	0	0.126275	0	1	FALSE
104010754	0.202502	0.46223	0.126935	0.304606	0.95593	FALSE
104009790	0.278191	0.150262	0.12733	0.0961928	0.80764	FALSE
104013476	0.663362	0.678228	0.127716	0.204319	0.87363	FALSE
Novel00007	0.189773	0.242532	0.127878	0.66488	0.89926	FALSE
104022908	0.85615	0.518718	0.128203	0.102549	0.47353	FALSE
104013795	0.203116	0.195452	0.128818	0.115921	0.96142	FALSE
104010808	0	0.196015	0.129189	0	1	FALSE
104013166	0.480839	2.94969	0.129605	0.311012	0.7097	FALSE
104009678	1.1222	2.72085	0.129632	0.276514	0.19114	FALSE
104019999	0	0.246441	0.129939	0.259845	0.99221	FALSE
104022053	0.160797	0.03288	0.130023	0.0346683	1	FALSE
104021383	0	0.0987675	0.130191	0	1	FALSE
104010313	0.581117	0.198047	0.130528	0.208818	0.99685	FALSE
104020993	0.426374	0.931302	0.130596	0.271605	0.57776	FALSE
104022384	0	0	0.130952	0.104748	0.89118	FALSE
104012913	1.07093	1.39355	0.131208	0.209906	0.63574	FALSE
104020638	0.292072	0.199078	0.131208	0.104953	1	FALSE
104021993	0.22278	0.113886	0.131354	0.240161	0.99735	FALSE
104013985	0.292453	0.299007	0.131379	0.21018	1	FALSE
104020901	1.80936	1.59992	0.131808	0.369017	0.259	FALSE
104011741	0	0.301761	0.132589	0.212115	1	FALSE
104012805	0.295535	0.268585	0.132764	0.106197	0.92972	FALSE
104020724	0.197179	0.423356	0.132869	0.106281	0.82838	FALSE
104013453	0.147914	0.504095	0.132895	0.106303	0.84562	FALSE
Novel01672	0.14855	0.708771	0.133467	0.21352	0.93306	FALSE
104010682	0	0.10132	0.133555	0.106831	0.99685	FALSE
104009337	0.198593	0.101522	0.133821	0.428175	0.99671	FALSE
104010031	0.0992967	0	0.133821	0.107044	1	FALSE
104016458	0.399575	1.07239	0.134626	0.323062	0.80632	FALSE
104017052	0	0.034082	0.134776	0.107807	0.87649	FALSE
104012938	1.00094	1.16665	0.134896	0.517937	0.48174	FALSE
104010210	0.401183	0.358902	0.135168	0.540603	1	FALSE
Novel01613	0.351035	0.871618	0.135168	0.108121	0.71594	FALSE
104014674	0.301494	0.154125	0.13544	0.595862	0.94464	FALSE
Novel01178	0.452849	0.874551	0.135623	0.325453	0.84908	FALSE
Novel00512	1.07487	0.652504	0.135805	0.108631	0.34054	FALSE
104012435	0.404164	0.464874	0.136172	0.0544621	0.80916	FALSE
Novel00942	1.06309	0.776364	0.136449	1.03688	0.99494	FALSE
104015457	0.139261	0.232988	0.136495	0.136478	1	FALSE
104018077	0.168858	0.44887	0.136541	0.0364065	0.83124	FALSE
104016452	0.18587	0.431898	0.136634	0.309665	1	FALSE
104019191	0.271153	0.554459	0.137037	0.182692	0.87697	FALSE
104013796	1.88198	2.78222	0.137099	0.685407	0.063423	FALSE
104020257	1.27421	2.60552	0.137379	0.329668	0.072675	FALSE
104023680	0.204291	0.104434	0.137661	0.110115	1	FALSE
Novel02133	0.716486	0.156973	0.137943	0	0.74153	FALSE
104011797	0	0	0.138607	0.55436	0.80167	FALSE
104022078	0.154484	0.210595	0.138798	0.388586	0.98783	FALSE
Novel01065	0.0514948	0.84238	0.138798	0.333074	0.99019	FALSE
Novel02068	0.171807	0.49184	0.138926	0.481549	1	FALSE
104016224	0.577696	0.358604	0.139028	0.40035	0.94248	FALSE
104010128	0.180605	0.263789	0.139086	0.139068	0.99753	FALSE
104013550	0.206834	0.475805	0.139374	0.278713	1	FALSE
104015420	0.206834	0.317203	0.139374	0	0.98783	FALSE
104018563	1.96492	6.97848	0.139374	0	0.18598	FALSE
104016849	0.20712	0.635286	0.139567	0.223279	0.94977	FALSE
Novel02328	0.310896	0.55626	0.139664	0.139646	0.77557	FALSE
104009798	0.0518519	0.318083	0.139761	0.167692	1	FALSE
104019607	4.98469	2.9729	0.139955	2.29497	0.61093	FALSE
104008825	0.312194	0.159595	0.140247	0.504826	0.98386	FALSE
104009601	0.964611	1.57263	0.140541	0.281046	0.18046	FALSE
104012388	2.50278	1.91915	0.140541	0.393464	0.12254	FALSE
104019472	0.521412	0.852954	0.140541	0.337255	0.93872	FALSE
104016332	0.941605	0.927051	0.140999	0.112785	0.31653	FALSE
104016624	0	0.107293	0.141428	0	1	FALSE
104018532	0.559816	3.97076	0.141461	0	0.51578	FALSE
104021024	0.316377	1.18605	0.142126	0.113687	0.82097	FALSE
104021744	0.52804	0.917784	0.142327	0.0569236	0.58437	FALSE
104021994	0.448834	0.377911	0.142327	0.0569236	0.68114	FALSE
104021347	0.0235238	0.0601274	0.142663	0.0887568	0.82041	FALSE
104018113	0.0530287	0.162651	0.142933	0.0857488	1	FALSE
104019284	0.0707049	0.108434	0.142933	0.0762212	1	FALSE
104012923	0.283624	0.217485	0.143339	0.496847	0.97392	FALSE
104021369	0.141812	0.942436	0.143339	0.305752	0.92043	FALSE
104010977	0.372345	0.706994	0.143373	0.420509	0.88256	FALSE
104022063	0.0609749	0.124683	0.143807	0	1	FALSE
104016094	0.266847	1.03674	0.143851	0.0862997	0.63398	FALSE
104015959	0.588743	0.273608	0.144263	0.230791	0.94817	FALSE
104019611	0.321363	0.328565	0.144366	0	0.9639	FALSE
Novel02238	0.687742	0.637233	0.144823	0.115843	0.39035	FALSE
104008784	0.161375	0.109994	0.144989	0	1	FALSE
104021594	2.541	2.32157	0.145723	0.641101	0.20808	FALSE
Novel01086	0.594703	0.939684	0.145723	0.0582819	0.56474	FALSE
104021514	0.108599	0.0555164	0.146358	0.175608	0.99664	FALSE
104014227	0.108836	0.22255	0.146678	0	1	FALSE
Novel01535	0.544709	0.519788	0.14682	0.313177	0.88806	FALSE
104009741	0.218149	0.613352	0.146999	0.29396	0.98771	FALSE
104018355	0.218149	1.84006	0.146999	0	0.69071	FALSE
104010586	0.32794	0.223526	0.147321	0.235684	1	FALSE
104015341	0.0364378	0.111763	0.147321	0.235684	0.91331	FALSE
104018659	1.42108	1.28528	0.147321	0.412447	0.5301	FALSE
Novel01974	0.801632	0.819597	0.147321	0.392806	0.74589	FALSE
104023411	0.65877	0.112256	0.14797	0.355083	1	FALSE
Novel01499	0.220345	0.563207	0.148479	0.59384	1	FALSE
104012271	0.551404	4.84835	0.148625	0.832193	0.82097	FALSE
Novel00377	0.553036	0.3958	0.149064	0.119237	0.85381	FALSE
104008875	0.221542	0.33976	0.149285	0.119413	1	FALSE
104020192	2.32619	8.15424	0.149285	0.238826	0.28376	FALSE
104009675	0	0.0567528	0.149618	0.0598396	0.99685	FALSE
Novel01674	0.557157	0.683571	0.150175	0.24025	0.84414	FALSE
Novel01906	0.222863	0.122066	0.150175	0.102964	0.99254	FALSE
104013717	0.447058	0.914153	0.150624	0	0.80167	FALSE
104015803	0.112268	0.344351	0.151303	0	1	FALSE
104018380	0.112268	0.459135	0.151303	0.363081	1	FALSE
104018165	0.224671	0.344558	0.151394	0.266419	1	FALSE
104022858	0.305317	0.394306	0.151595	0.381106	1	FALSE
Novel01884	0.655088	0.600482	0.152217	0.730549	1	FALSE
Novel01556	0.847737	0.173347	0.152332	1.09665	0.98611	FALSE
104009729	0.113289	0.810791	0.152678	0.122127	0.96381	FALSE
104017950	0.226749	0.753448	0.152794	0.18333	0.89602	FALSE
104008581	0.34064	0.174137	0.153026	0.0612026	0.97424	FALSE
104019049	0.341417	1.51263	0.153375	0	0.6892	FALSE
104009855	0.456265	0.0583112	0.153726	0.0614827	0.97385	FALSE
104014582	0.228132	0.291556	0.153726	0.0204942	0.79411	FALSE
104010276	0	0	0.154079	0	1	FALSE
104019146	0.114328	0.187024	0.154079	0.320444	0.92495	FALSE
104019699	0.457545	0.662714	0.154157	0.0411035	0.61086	FALSE
Novel01093	0.87696	1.09153	0.154157	0.246621	0.4973	FALSE
104019793	0.686755	1.25801	0.154256	0.185084	0.32255	FALSE
104022209	0.156686	0.0427192	0.154854	0.067564	1	FALSE
104013489	0.161491	0.448156	0.155458	0.0994803	0.87363	FALSE
104022770	0.23113	0.827082	0.155746	0.249162	0.97803	FALSE
104012834	0.0578718	0	0.155987	0.311935	0.83799	FALSE
Novel00469	0.275371	0.281542	0.156259	0.218735	0.98727	FALSE
104019208	0.278734	0.498716	0.15652	0.10016	0.77356	FALSE
104015354	0.174697	0.357224	0.156959	0.0627756	0.97498	FALSE
104022103	0	0	0.156959	0	1	FALSE
Novel01930	1.39758	0.952598	0.156959	0.251102	0.74589	FALSE
104018987	0.0972054	0.0198768	0.157204	0.146705	0.86247	FALSE
104011369	0.116829	0.318525	0.157449	0.209906	1	FALSE
104009887	0.585058	1.19634	0.157696	0.252281	0.85316	FALSE
Novel02292	0.273598	11.9484	0.158025	0.0421348	0.63574	FALSE
104021114	0.908974	1.52892	0.158067	0.284484	0.27198	FALSE
104012486	0	0	0.15919	0	1	FALSE
104017376	2.71678	2.65689	0.15919	0.891354	0.54698	FALSE
104009609	0.47323	1.30031	0.159442	0.414498	0.70186	FALSE
104020419	0.355204	0.181582	0.159569	0.0638194	0.97424	FALSE
Novel01981	0	1.57371	0.159569	2.23368	0.96341	FALSE
104022906	0.638388	0.800729	0.159653	0.269602	0.24833	FALSE
104016097	0.23699	1.33266	0.159695	0.6387	0.996	FALSE
104022714	0.416052	0.141792	0.160203	0.0854307	0.86959	FALSE
104015695	0.119251	0.0406412	0.160714	0	1	FALSE
Novel00465	1.73329	4.21645	0.161099	0.0644316	0.050634	FALSE
104017119	0.840117	0.858944	0.161746	0.12938	0.82018	FALSE
104009573	0.24178	0.185399	0.162923	0.260643	1	FALSE
104020799	0	0.371097	0.163054	0	1	FALSE
104010184	0.21884	0.348047	0.16385	0.0524253	0.85474	FALSE
104020651	0.304688	0.373819	0.16425	0.197076	0.99685	FALSE
104011559	0.645633	0.943002	0.165736	0.232001	0.57635	FALSE
104022065	0.12318	0.419802	0.166009	0.0442635	0.93388	FALSE
104013305	0.0948743	0.135801	0.16622	0.0613657	1	FALSE
104021559	0	0.378446	0.166283	0	1	FALSE
104022386	0.164511	0.252297	0.166283	0.13301	1	FALSE
104021977	0.370609	0.0631524	0.166489	0.0332936	0.9469	FALSE
104016941	0.88983	1.99644	0.166558	0.239813	0.17804	FALSE
104017845	1.36059	7.58769	0.166696	0	0.37522	FALSE
104008851	0	1.393	0.166926	0.0890159	0.87924	FALSE
104017589	0.123997	0.126776	0.16711	0	1	FALSE
104017571	0.124514	0.254608	0.167806	0.201342	1	FALSE
104012659	0.0575378	0.0588273	0.168011	0.0930403	0.82097	FALSE
Novel02322	1.31176	1.27729	0.168367	1.34676	0.9639	FALSE
104022470	0.250487	0.384151	0.16879	0.27003	1	FALSE
[truncated: 15,488 more rows]
